# Supplementary material for: Developmentally regulated internal transcription initiation during meiosis in budding yeast
Source: PLoS One. 2017 Nov 14;12(11):e0188001. doi: 10.1371/journal.pone.0188001 (PMC5685637; doi:10.1371/journal.pone.0188001)
Supplement: S1 File — (XLSX) [file pone.0188001.s001.xlsx]

## Sheet: Readme
	S1 File. All novel transcript contigs identified from early and mid-meiotic samples
	Each row represents a unique transcript contig which is novel to early/mid-sporulation, with each field specified below:
	chr	Chromosome.
	strand	Plus strand(P) or Minus strand(M).
	avrRank	The averaged ranking of the contig, which is the mean of all #h_Ranks.
	avrStartLoc	The averaged position of contig TSS, which is the mean of all #h_Start.
	int_to_ORF	Name of the ORF, if the contig starts within an ORF.
	relStart	Relative nucleotide position of the contig TSS to the first nucleotide of the ORF, if the contig starts within an ORF.
	startRange	Estimated range of TSS positions, calculated from the variation of #h_Starts.
	#h_Start	Contig TSS location on the chromosome in #h sample, if contig is identified in the sample.
	#h_Size	Contig size in nucleotides in #h sample, if contig is identified in the sample.
	#h_Score	Contig confidence score in #h sample, if contig is identified in the sample.
	#h_Rank	Ranking of the contig by #h_Score in all identified contigs at #h.

## Sheet: early_sporulation
chr	strand	avrRank	int_to_ORF	relStart	avrStartLoc	startRange	0.25h_Start	0.25h_Size	0.25h_Score	0.25h_Rank	0.5h_Start	0.5h_Size	0.5h_Score	0.5h_Rank	0.75h_Start	0.75h_Size	0.75h_Score	0.75h_Rank
chrI	P	63.5			26502	9	26493	755	11361.9	35	26511	682	9963.3	92
chrI	P	319.333			48439	19.5	48462	323	994.523	303	48423	933	3826.36	455	48433	3284	34780	200
chrI	P	275			61206	3.5					61210	880	7687.86	168	61203	704	4906.25	382
chrI	P	162.5			79650	3					79647	893	5990.35	243	79653	899	16549.4	82
chrI	M	378			82147	23.5	82157	456	5366.69	48	82166	490	2346.76	365	82119	218	860.728	721
chrI	M	190.5	PMT2	694	107857	1					107858	1459	8818.25	279	107856	1672	27259.6	102
chrI	M	660.5			113227	17					113210	295	1095.1	507	113244	461	1591.62	814
chrI	M	285	SSA1	979	140452	46.5	140405	945	11505.6	44					140498	598	3277.72	526
chrI	M	114.333			158657	148.5	158464	1509	6096.4	220	158747	1019	13755.1	101	158761	1943	93873.8	22
chrI	P	79			158780	8					158788	777	9911.72	109	158772	996	29685.6	49
chrI	M	454.333	BUD14	1352	167519	195	167399	240	685.806	336	167774	703	2810.91	464	167384	279	1413.14	563
chrI	M	61			204868	9	204877	699	11255	31	204859	678	9955.46	91
chrII	M	38			5321	200	5121	510	5936.11	49					5521	5262	228273	27
chrII	M	470.5	PKC1	1524	16172	80.5					16092	265	1067.04	461	16253	1552	9240.49	480
chrII	M	228.667			62653	75	62557	1310	9104.06	108	62707	1483	11660.5	193	62694	1429	9946.48	385
chrII	P	148.667			62873	32.5	62916	3049	13433.5	191	62853	3733	48210.3	105	62851	3831	47727.5	150
chrII	M	322			69417	133.5	69380	895	2694.36	315	69302	844	4965.35	288	69569	1709	12438.8	363
chrII	M	747.667	SEF1	898	99217	350.5	99229	176	368.529	490	99562	262	385.426	985	98861	2774	10215.7	768
chrII	P	480.667	KIP1	1218	103104	56.5	103154	1006	2615.28	384	103117	298	821.582	655	103041	2137	14486.7	403
chrII	P	288			132588	247.5	132836	604	2139.16	261	132341	1087	6029.11	315
chrII	M	122.5	STU1	1579	156810	250	156560	2200	12105.2	141					157060	5418	87211.7	104
chrII	P	172			160020	1					160019	1343	14882.5	125	160021	1373	13556.3	219
chrII	M	531.5			182079	106	181973	147	183.34	761					182185	420	3500.9	302
chrII	M	544.5			201764	28					201792	1676	7484.47	404	201736	2342	9665.71	685
chrII	P	101.667	FMT1	744	202800	204	203041	475	4771.87	60	202633	1529	15297.3	145	202726	853	13987.6	100
chrII	M	233			206938	91					206847	750	5115.03	234	207029	1066	10274.8	232
chrII	M	511.667			241336	175.5	241117	1475	3624.89	412	241424	694	1577.11	761	241468	1753	12772.1	362
chrII	P	529			276948	146.5	276999	1333	3918.37	328	276776	1567	5001.31	590	277069	585	2475.74	669
chrII	P	534			342864	105.5	342970	309	863.702	347	342759	1585	3926.46	721
chrII	M	424.667			366581	151.5	366381	279	229.119	928	366684	687	7823.16	121	366679	684	6704.36	225
chrII	P	419.333			383171	176	383405	93	69.3219	957	383053	725	7602.92	135	383055	844	9916.83	166
chrII	P	709	RDH54	1332	384444	20					384424	1462	3392.85	750	384464	1532	6494.49	668
chrII	M	239			415325	5					415330	706	8243.17	117	415320	576	4197.69	361
chrII	M	466.5			425870	4.5					425875	739	2624.98	528	425866	742	5000.04	405
chrII	P	369			454890	157.5					455047	2349	11691	346	454732	2633	18214.8	392
chrII	P	233			466642	5.5	466641	945	5274.47	137	466637	976	5075.6	331	466648	1264	12222.6	231
chrII	M	278.5			466698	150.5					466849	2200	10813.4	352	466548	2600	26932.9	205
chrII	P	172.5			504712	9.5	504703	365	1601.23	192					504722	673	8240.58	153
chrII	P	643			506140	87.5	506162	186	215.236	796	506217	6606	53861.5	183	506042	829	2385.48	950
chrII	P	252	MEC1	2370	508038	128.5	508166	2434	7177.95	327					507909	3962	45105.2	177
chrII	P	739			512222	212.5	512435	392	584.646	675					512010	786	2757.32	803
chrII	P	288.5	APD1	368	545396	48.5	545445	461	1384.4	316	545348	563	3577.52	261
chrII	M	231.5			553330	2					553328	2252	19167.9	173	553332	2303	19700	290
chrII	M	292.5	SSE2	1064	574932	63.5					574869	655	4410.44	241	574996	1056	7924.59	344
chrII	P	93			597288	9					597297	1309	18586.5	94	597279	1360	23878.3	92
chrII	P	24.6667			600424	5	600420	1283	28014.5	17	600430	1262	43181.6	24	600421	1649	67303.7	33
chrII	P	299			602476	136.5					602613	446	4095.57	160	602340	773	4918.17	438
chrII	P	481			653500	210.5					653710	532	2180.44	456	653289	1716	9725.94	506
chrII	M	610	PYC2	1581	660668	75.5	660744	356	2360.79	113					660593	184	435.642	1107
chrII	P	235			683249	2					683247	1460	8835.87	277	683251	1475	16077.2	193
chrII	P	718	PRP5	2020	693989	70					693919	237	978.936	446	694059	188	511.879	990
chrII	M	293	YBR241C	319	703736	9.5					703746	899	5182.56	302	703727	892	7744.74	284
chrII	M	377.667	ISW1	1586	709953	152.5	709843	1533	3033.04	522	709867	1503	6183.04	452	710148	1962	23463.5	159
chrII	P	403			722690	87.5					722777	255	779.42	608	722602	806	8569.77	198
chrII	P	381			728471	117.5	728335	1298	4707.33	251	728570	1079	4816.1	405	728507	1140	6643.33	487
chrII	M	136.667			771104	66.5	771033	517	3533.99	109	771166	618	5221.45	178	771113	611	8740.2	123
chrII	M	700			811138	180.5	810958	195	418.338	473	811319	187	305.872	927
chrIII	M	224			22135	159	21931	1337	2997.98	452	22226	3550	36854	137	22249	3679	67399.1	83
chrIII	P	126.5			24674	3.5					24678	2243	22425.1	146	24671	1942	31028	107
chrIII	M	714.5			38862	16.5					38845	375	1254.18	564	38878	404	1293.37	865
chrIII	M	134.5	YCL041C	313	50314	4.5					50318	719	6119	174	50309	1527	26289.4	95
chrIII	P	364.667			52624	15.5	52638	161	342.85	480	52627	1289	10614.1	180	52607	1271	8132.34	434
chrIII	M	636	BIK1	317	69604	18					69586	762	1879.73	725	69622	931	4867.68	547
chrIII	P	795			83572	88	83648	342	650.512	537	83596	341	696.921	808	83472	507	1306.51	1040
chrIII	M	637	STP22	297	106556	102	106454	108	191.753	580					106658	1217	4979.95	694
chrIII	P	344.5	RSC6	556	215550	85.5					215636	604	3518.64	292	215465	948	6517.76	397
chrIII	P	335			229087	6					229081	1983	9986.95	342	229093	405	3164.39	328
chrIII	P	679.5			276518	44.5	276474	983	3282.19	279	276563	277	338.457	1080
chrIV	P	143	COS7	820	2622	32	2654	900	5105.43	131	2590	922	8802.27	155
chrIV	P	525.5	SHS1	905	53350	134.5					53484	351	1446.49	450	53215	944	4472.12	601
chrIV	M	673			65060	13.5					65047	747	1497.5	819	65074	2770	15167.8	527
chrIV	M	463.5			80400	1					80399	1008	4271.48	435	80401	1069	6199.95	492
chrIV	M	218.667	YDL199C	1064	102289	184	102208	964	3910.03	217	102146	931	7570.81	186	102514	1315	12249.5	253
chrIV	P	112			114507	17	114528	1405	9352.39	112	114494	1466	17571.7	115	114499	1498	23460.9	109
chrIV	M	327.667	YDL172C	306	148780	74	148692	250	1151.58	181	148840	1267	5432.83	431	148809	994	7164.3	371
chrIV	M	647.333	UGX2	239	158496	27	158465	135	210.264	651	158519	193	865.467	400	158503	179	556.888	891
chrIV	P	577.5			175012	237					175249	347	467.388	1040	174775	6106	91413.5	115
chrIV	P	561			183376	17.5	183399	508	718.781	692	183366	574	2615.35	388	183364	660	3118.16	603
chrIV	M	635	CDC48	585	238079	2					238077	1811	12114.2	245	238081	168	441.698	1025
chrIV	P	366			272438	158.5					272597	1735	10265.9	287	272280	1094	6846.91	445
chrIV	P	669.5			276724	10.5					276735	591	1181.92	825	276714	674	3749.18	514
chrIV	P	570	POL3	1547	278419	18					278437	1049	3730.4	527	278401	1333	6182.4	613
chrIV	M	614.667	RPN6	407	286288	171.5	286095	220	1002.75	183	286330	442	532.681	1086	286438	1875	9377.65	575
chrIV	M	172.5	LUC7	411	300588	56	300532	392	1989.97	155					300644	1071	11802.4	190
chrIV	P	27.5			330657	1					330658	2425	95840.2	14	330656	2465	87318.1	41
chrIV	M	603.5			337188	191.5	336996	84	65.7463	945					337379	1008	9177.16	262
chrIV	P	454.667			337462	120	337621	279	212.755	950	337385	584	3819.44	253	337381	581	6931.34	161
chrIV	M	504	SLC1	356	363227	97.5	363152	127	313.106	410	363182	1344	5788.92	427	363347	673	2832.2	675
chrIV	M	689	OSH2	1780	419734	162.5	419897	245	223.428	887	419572	322	1236.31	491
chrIV	P	299			437982	28.5	438011	481	1550.24	288					437954	1350	11155	310
chrIV	P	612	RAD61	411	474457	115					474572	1248	3178.81	696	474342	1508	8247.57	528
chrIV	M	783			477536	28.5	477507	417	416.428	849	477564	591	1468.24	717
chrIV	M	201.667			483914	14.5	483930	1162	4931.73	204	483901	1384	10592.4	200	483912	1157	12223.5	201
chrIV	M	223.5			560840	9.5					560830	2094	10191.1	357	560849	2158	38285.6	90
chrIV	M	733.5			562526	7.5	562518	196	699.408	257	562533	100	89.6382	1210
chrIV	P	576.5			593616	0					593616	107	446.335	441	593616	105	419.591	712
chrIV	M	739	YDR090C	439	625559	13					625546	375	1338.73	525	625572	397	1137.09	953
chrIV	M	171.5			643908	96	643812	277	1057.19	238					644004	3408	54817.4	105
chrIV	M	416.667			652339	86.5	652236	192	318.736	615	652371	368	1918.65	328	652409	417	3453.5	307
chrIV	M	334.5			681760	21.5					681738	1020	4827	374	681781	3670	31169	295
chrIV	M	704	SAN1	824	743050	2.5					743048	843	2313.6	657	743053	2182	8212.16	751
chrIV	P	232			746602	1					746603	1678	10121.8	281	746601	1087	12082.5	183
chrIV	M	464			794183	150.5	793997	90	32.3372	1076	794255	1750	13527.9	197	794298	1995	29522.6	119
chrIV	P	583.333			821412	317.5	821358	347	1093.31	298	821757	715	401.651	1355	821122	3393	57366.6	97
chrIV	P	285	SCC2	1380	822675	65	822740	610	1665.65	362	822610	2817	21027.3	208
chrIV	P	498.5			838312	23.5					838335	1744	5283.3	611	838288	1845	12833.1	386
chrIV	M	554			846444	208.5	846235	133	289.587	468					846652	602	2674.33	640
chrIV	M	32.3333			867654	6	867646	2647	48912.6	25	867657	2646	82071.2	29	867658	2667	89089.1	43
chrIV	P	494	MSS4	505	868729	122	868851	1581	3944.94	406	868607	1673	5438.07	582
chrIV	M	472	SEC26	1208	939608	151	939457	514	1961.33	239	939759	815	2040.41	705
chrIV	M	705			943346	157.5	943188	153	157.129	839					943503	623	3131.78	571
chrIV	M	459			967710	186	967672	362	1091.98	314	967543	304	637.502	798	967915	1993	17895.9	265
chrIV	M	348			977288	17.5					977270	407	1981.31	356	977305	448	3404.32	340
chrIV	M	490	DIN7	812	994722	121.5					994601	394	1077.02	660	994844	672	5377.8	320
chrIV	P	794.5	DON1	549	1010725	193	1010918	142	143.255	843	1010532	391	909.846	746
chrIV	P	34.6667			1032210	10	1032221	2566	48614.9	23	1032207	2795	72256.5	41	1032201	2752	97871.5	40
chrIV	P	663	YDR307W	483	1076348	217.5	1076206	224	60.8443	1099	1076636	427	1486.67	537	1076201	1632	11985.8	353
chrIV	M	672.667	PEX3	279	1127316	58	1127279	307	445.458	686	1127392	232	465.784	816	1127276	3190	17690.8	516
chrIV	P	255.5	UBX5	1088	1128960	21					1128939	768	4511.57	290	1128981	491	4832.77	221
chrIV	M	477			1171656	226.5					1171430	1024	4007.73	482	1171883	1627	9748.86	472
chrIV	P	574.5	SPC110	825	1186932	242.5	1187175	440	579.805	735	1186690	2251	9941.46	414
chrIV	M	124			1195023	136.5	1194908	2837	24324.9	80	1194979	2906	37935.7	103	1195181	3146	34747.4	189
chrIV	M	105.5			1224574	10.5	1224564	987	4846.53	163	1224585	1013	23536.6	48
chrIV	P	373			1258495	42.5	1258542	318	857.054	368	1258457	475	2732.08	303	1258486	516	3224.71	448
chrIV	M	611	SIP1	996	1316777	57					1316720	610	1817.38	617	1316834	350	1648.78	605
chrIV	P	558.5	RPN9	517	1322722	147	1322869	76	62.2861	929					1322575	868	9592.62	188
chrIV	P	165.5			1334794	58.5	1334852	297	1705.69	126	1334735	1167	8790.12	205
chrIV	P	755.5			1352072	48.5	1352121	178	372.714	491	1352024	190	263.119	1020
chrIV	P	57			1353622	9.5	1353632	1137	9687.56	82	1353613	1166	34706.3	32
chrIV	P	242			1370176	14.5	1370192	217	828.929	237	1370174	238	1312.56	316	1370163	2738	31604.5	173
chrIV	P	89	TOM1	4366	1374156	108.5					1374265	593	9321.38	82	1374048	4067	69140.8	96
chrIV	P	265	TOM1	6970	1376760	8.5	1376752	2270	13276.6	124	1376769	1304	5816.76	406
chrIV	P	632.667	STP1	1116	1387932	141.5	1388022	148	441.129	324	1388028	122	298.034	728	1387745	414	1359.4	846
chrIV	P	653.5			1399088	158					1399246	228	679.832	616	1398930	545	2236.84	691
chrIV	M	191			1405827	87	1405767	404	2202.33	144	1405772	939	6650.66	225	1405941	897	9382.9	204
chrIV	P	223.5			1417322	26					1417348	874	5112.75	291	1417296	1037	12667.4	156
chrIV	M	302.5	CWC21	116	1420722	1.5					1420721	515	2680.46	330	1420724	428	3767.55	275
chrIV	P	733.5			1447876	114					1447990	239	423.806	886	1447762	2085	10294.5	581
chrIV	M	514			1461294	30.5	1461264	352	469.074	729	1461325	1686	9776.55	299
chrIV	P	631	EUG1	872	1479480	42					1479522	198	705.963	526	1479438	1206	4661.71	736
chrIV	P	677			1490574	80.5	1490655	275	661.524	422					1490494	269	784.506	932
chrIV	P	514			1494480	216.5					1494263	1608	6194.75	489	1494696	1167	6259.25	539
chrIV	M	401			1500404	100.5					1500304	850	3997.78	379	1500505	1051	6867.91	423
chrV	M	51.3333			6060	162.5	6139	1876	14910.3	89	6183	3175	76991.6	46	5858	5617	277163	19
chrV	M	558.5	POL5	1653	49886	110.5					49776	429	794.62	857	49997	765	7007.82	260
chrV	M	721.5			66736	59	66677	1226	4043.73	285					66795	1253	2800.6	1158
chrV	P	549.5			69683	19					69702	379	1138.7	615	69664	466	2740	484
chrV	P	469.5			73536	6.5					73542	539	1497.26	650	73529	1929	16593.4	289
chrV	M	286.667			82560	34	82583	349	925.654	375	82515	913	7177.07	194	82581	1036	8834.16	291
chrV	P	253	MCM3	1682	88619	2	88621	646	1961.32	310	88617	649	5027.17	196
chrV	M	626	YEL025C	573	105574	36	105538	611	1740.14	337	105610	1739	2923.28	915
chrV	P	472.333	GTT3	362	124019	2	124020	271	1188.11	193	124016	272	1642.68	280	124020	240	694.104	944
chrV	P	733.333			126678	52	126714	138	424.175	304	126610	297	958.962	585	126709	422	785.513	1311
chrV	M	676.5			136288	20.5					136267	243	712.447	619	136308	290	1122.47	734
chrV	M	532.5			150900	39	150861	271	932.938	271					150939	464	1652.58	794
chrV	P	793.5			182588	64.5	182524	89	38.1579	1054					182653	1202	6550.1	533
chrV	P	785			188338	184.5					188522	126	64.6917	1374	188153	1031	11124.7	196
chrV	M	754.5	AFG3	1288	190500	100					190600	647	2373.78	513	190400	209	564.815	996
chrV	P	731	RPN3	474	197422	178	197600	475	431.109	890	197244	909	2990.73	572
chrV	M	603.333	GAL83	393	209839	239.5	209609	288	323.222	812	210088	325	1198.9	509	209821	494	2873.92	489
chrV	M	786.333	ZRG8	1807	219480	276.5	219530	193	513.682	374	219732	605	1606.46	679	219179	945	1767.98	1306
chrV	M	163.333			239701	198	239443	1208	4272.92	263	239821	1650	19106.9	119	239839	1666	26299.9	108
chrV	P	386			292924	21					292945	658	1909.13	627	292903	1749	22280.2	145
chrV	P	96			298710	3.5					298706	2077	25249.7	114	298713	2973	59058.3	78
chrV	M	314.667			349420	93.5	349301	278	521.862	547	349488	679	7019.9	139	349470	690	6339.25	258
chrV	M	682.5			361642	71.5	361571	261	306.481	789	361714	375	1230.15	576
chrV	M	96.5			386245	37	386208	3088	26738.3	76					386282	3650	54475.4	117
chrV	M	590.333			386770	134.5	386592	220	303.463	707	386856	3975	39221.5	149	386861	514	1534.45	915
chrV	M	476.5	BOI2	2578	391134	9	391143	264	775.785	329	391125	390	1138.09	624
chrV	M	360.5			393644	102.5	393541	762	1795.21	432	393746	1554	9140.62	289
chrV	M	682.5	SLX8	270	395902	26	395928	196	586.261	319					395876	165	421.617	1046
chrV	M	641.5	SHO1	281	398774	81.5					398693	325	1182.26	517	398856	709	2618.86	766
chrV	P	684	SCS2	465	401600	27	401627	127	173.978	710	401573	185	507.306	658
chrV	M	673.5	PMD1	2981	427468	168.5					427300	1926	6323.29	574	427637	1155	4213.54	773
chrV	P	788.5			465274	197.5					465471	175	268.376	960	465076	558	2565.23	617
chrV	M	380			473996	76.5	473921	298	1147.83	235	473993	405	2470.31	274	474074	523	2366.51	631
chrV	M	661			482936	213.5	482723	186	251.665	717	483150	900	2779.95	605
chrV	M	346			570896	62					570958	679	7102.99	136	570834	295	1515.04	556
chrV	P	149	YRF1-2	814	572294	13	572307	388	1277.07	286	572281	4235	170834	12
chrVI	M	75			4122	196.5	3925	468	3546.43	98	4318	2118	43392.8	52
chrVI	P	611.333			4146	107	4250	450	693.121	655	4036	658	2850.11	420	4152	534	1997.92	759
chrVI	M	472.5			64108	2					64110	528	3791.46	220	64106	977	3827.82	725
chrVI	P	757.667			65399	7.5	65407	1266	1847.83	683	65398	156	539.163	542	65392	166	422.402	1048
chrVI	M	208.667			90582	209	90306	720	1787.74	408	90717	2970	41508.4	98	90724	3019	44172.4	120
chrVI	P	645.667			95509	16	95506	360	780.22	470	95527	417	1800.39	424	95495	405	1037.6	1043
chrVI	M	613			103026	5	103031	1460	2961.71	506	103021	1146	2839.16	720
chrVI	M	539	MDJ1	596	105640	20	105620	121	139.662	800	105660	838	5066.17	278
chrVI	M	428			109830	16.5	109846	189	542.849	335	109813	175	632.577	521
chrVI	P	345.333			119480	215	119742	154	143.587	876	119385	3641	40536.3	123	119312	3805	146573	37
chrVI	P	228	BLM10	978	124457	199	124552	2438	16653.9	110	124211	3076	18249.1	286	124609	2991	25810	288
chrVI	P	774.5	BLM10	4749	128228	149.5					128377	932	6210.58	247	128078	698	1310.39	1302
chrVI	M	100.333			137293	34	137252	1982	9602.43	169	137308	2891	51878.2	61	137320	2884	63961.1	71
chrVI	P	298			153390	84.5					153474	223	1293.91	298	153305	1000	8489.09	298
chrVI	P	606	IOC3	1564	171486	93.5					171579	572	1384.58	733	171392	732	4358.84	479
chrVI	M	110	YFR016C	763	179980	5	179975	431	3327.81	92					179985	2950	41608.2	128
chrVI	M	319.667	YFR018C	427	183795	84	183684	255	541.857	483	183850	522	3811.75	215	183852	1657	15128.8	261
chrVI	P	351			183860	31.5	183892	182	309.409	600	183829	1635	21883.2	102
chrVI	P	635.5			185035	34	185069	74	9.02133	1133					185001	481	6431.4	138
chrVI	P	657	FAB1	5250	189752	95					189657	192	349.92	871	189847	749	4696.64	443
chrVI	M	527.5	SMC2	2276	217830	76					217754	260	810.528	602	217906	580	3570.1	453
chrVI	P	591.5			227002	108.5	227111	113	137.625	773					226894	384	2554.72	410
chrVI	P	380	IRC5	1864	231244	226	231470	291	953.941	287	231018	790	3115.41	473
chrVI	M	489.5			244203	25					244178	926	2522.59	661	244228	990	7968.93	318
chrVI	M	256.333	PRE4	265	249601	111.5	249487	284	1005.84	260	249607	403	2345.04	295	249710	542	5458.97	214
chrVI	M	713	RET2	376	251427	205.5	251267	212	243.415	801	251336	545	1975.83	519	251678	869	2970.92	819
chrVI	P	516.333			252606	164.5	252560	583	870.231	673	252793	548	2900.91	321	252464	977	5033.46	555
chrVII	M	53			31763	6	31757	3823	67076.9	28	31764	3945	73720.8	58	31769	3977	84108.1	73
chrVII	M	712.5			45278	4					45282	554	1134.64	807	45274	563	2585.86	618
chrVII	P	169			48617	110	48761	306	1123.71	246	48541	751	7961.86	132	48548	761	10611.8	129
chrVII	P	700			49709	24					49733	1205	2985.02	722	49685	1302	5423.55	678
chrVII	M	565			53526	121.5					53648	626	1893.62	612	53405	259	1432.07	518
chrVII	P	573	KIP3	592	85477	221					85698	1639	5358.46	579	85256	2090	10550.9	567
chrVII	P	444			93696	6.5					93703	778	2461.11	594	93690	819	6974.01	294
chrVII	P	439.5			99210	14.5					99195	1607	7313.73	391	99224	2834	16502.6	488
chrVII	P	509			108225	37	108188	332	750.618	448	108262	329	1084.72	570
chrVII	M	760.5	KEX1	1261	113403	35	113368	557	1264.86	444					113438	652	1594.02	1077
chrVII	M	77.5			121024	1.5					121023	2947	43450.8	90	121026	3040	70670.7	65
chrVII	P	508.5	MDS3	1934	126632	234.5	126866	2370	10347.5	197					126397	842	2869.53	820
chrVII	P	1			142139	2	142137	2630	1.11572e+06	1					142141	2634	857002	1
chrVII	M	25.6667	YGL182C	191	157405	18.5	157384	987	22056	16	157421	1280	49018.8	16	157411	1265	42070	45
chrVII	P	476.333			162497	2	162498	220	787.67	254	162495	232	1111.47	364	162499	224	776.343	811
chrVII	M	706.5	YGL176C	1073	172006	9.5	171997	183	252.291	708					172016	651	2623.08	705
chrVII	M	549.5			180468	16.5					180452	150	387.906	690	180485	334	2222.65	409
chrVII	P	784.5			191164	77.5	191242	200	442.202	461					191087	658	1556.16	1108
chrVII	M	611.5	YRB30	830	192470	32.5	192503	211	424.111	512					192438	262	1049.35	711
chrVII	M	228			196625	12.5	196611	334	826.029	409	196627	1199	10694.8	163	196636	3057	47212.3	112
chrVII	M	635	LYS5	442	215654	111.5	215543	128	170.614	727	215766	357	1231.2	543
chrVII	P	431.667			216251	66	216234	962	5513.54	127	216326	842	2275.34	667	216194	1058	6062.89	501
chrVII	M	637			270882	16.5	270899	76	28.4708	1071	270866	550	4156.9	203
chrVII	M	655.333	TAF6	1111	298617	90.5	298675	390	726.267	555	298498	279	649.462	745	298679	574	2441.64	666
chrVII	P	796.5			313236	63.5	313299	164	209.728	751					313172	1127	3740.47	842
chrVII	P	597			321185	85.5	321250	356	792.357	456	321225	1932	8434.32	419	321079	533	1585.98	916
chrVII	M	708			330588	0.5	330588	999	1611.55	631					330589	1614	5832.97	785
chrVII	P	483.5			335246	163	335409	212	467.195	463					335083	1601	9107.6	504
chrVII	P	763			347259	100	347258	270	557.798	498	347359	136	235.67	896	347159	1060	3291.09	895
chrVII	P	21			357211	34	357251	909	18308	20	357200	1358	48413.4	22	357183	1371	66263.2	21
chrVII	M	404	MPS2	342	367746	83.5	367644	335	543.69	626	367784	571	2758.63	359	367811	568	5528.56	227
chrVII	P	461			368578	169.5	368747	154	336.876	465	368408	1505	6148.7	457
chrVII	P	15			385054	1.5	385052	3796	293138	4	385055	2767	92999.3	26
chrVII	P	24			428488	5.5	428490	2774	58293	18	428493	2771	101902	19	428482	2807	110446	35
chrVII	P	215.667			435592	122.5	435753	490	942.318	533	435516	1320	22899.8	70	435508	1443	48094.8	44
chrVII	M	412			446230	11					446219	1615	7220.24	403	446241	2101	13804.9	421
chrVII	M	342.5			450044	6.5					450038	1142	6521.55	307	450051	1168	8282.04	378
chrVII	M	677			451874	166	451981	828	2594.92	301	451986	168	329.562	829	451654	594	1818.72	901
chrVII	P	715.5	STT3	866	453270	219.5					453489	131	197.976	968	453050	1532	9277.6	463
chrVII	P	679.5			500078	15					500093	454	1056.41	747	500063	623	2894.52	612
chrVII	M	520.5			505766	156.5					505610	146	332.9	759	505923	1145	9962.48	282
chrVII	P	375			513094	17					513111	791	3149.26	467	513077	4209	36571.9	283
chrVII	P	531.5	SNU71	850	515404	119.5	515285	384	520.019	716	515524	1030	5115.53	347
chrVII	P	482.5			579442	27.5					579470	616	2280.01	508	579415	810	4941.85	457
chrVII	M	655.5	TFC4	517	588952	54.5					588898	440	1197.08	662	589007	480	2100.28	649
chrVII	M	319.333			596213	109.5	596073	212	1246.2	123	596274	1156	5578.14	361	596292	1180	7056.95	474
chrVII	P	763	YGR111W	694	716522	208	716391	209	278.742	726	716795	148	296.965	818	716379	570	2161.1	745
chrVII	P	756.5	YGR127W	594	747392	161.5	747553	297	1987.47	111					747230	522	873.149	1402
chrVII	P	590.5			772444	46.5					772398	1008	2549.74	700	772491	1208	7172.87	481
chrVII	P	483.5			867936	227.5	867708	1466	5883.63	223					868163	1235	4700.16	744
chrVII	M	512.5	BUB1	727	874382	28.5					874353	1873	6287.56	563	874410	2022	12298.9	462
chrVII	M	220			888320	6.5	888322	2285	20229	71	888325	857	4025.92	380	888312	986	10147.4	209
chrVII	M	583.5	FYV8	546	891640	0.5					891640	1344	4170.23	603	891641	1898	9610.84	564
chrVII	P	318	CRM1	839	933380	35	933415	553	2482.74	185					933345	623	3878.62	451
chrVII	M	788.5			943542	73.5	943468	129	110.597	912	943615	362	983.977	665
chrVII	P	85.3333			944975	19.5	944995	2072	15792.6	96	944975	2097	33719	79	944956	2136	39742.6	81
chrVII	M	497	SMI1	741	950158	54					950104	445	1617.19	518	950212	777	4637.98	476
chrVII	M	572.5	SAY1	932	1018309	33	1018276	155	298.26	532	1018342	216	653.021	613
chrVII	M	765.667	HUA1	379	1026274	88.5	1026315	155	284.308	560	1026342	443	974.478	775	1026165	199	561.768	962
chrVII	P	286.333			1027047	183.5	1026862	1214	6878.67	133	1027229	864	3480.33	460	1027050	1144	10244.8	266
chrVII	M	102.667			1027111	3	1027110	603	6248.96	57	1027115	487	7671.7	81	1027109	491	5724.9	170
chrVII	P	780	YTA7	2354	1029724	117.5	1029607	1680	5634.93	278	1029842	113	82.1547	1282
chrVII	M	627.5	TAF1	2103	1040992	17.5					1040975	413	696.352	912	1041010	845	6378.43	343
chrVII	P	322.667			1051925	2.5	1051923	939	3122.24	281	1051928	449	5054.82	122	1051923	1002	5068.86	565
chrVII	P	369.667	YOR1	1235	1054059	58	1054069	543	1993.02	247	1054112	809	5505.39	235	1053996	908	4136.63	627
chrVII	P	476.5	YOR1	3072	1055896	161.5					1056058	461	2171.36	377	1055735	1149	5729.57	576
chrVII	M	243			1082612	121.5	1082507	876	4545.22	151	1082750	1209	7814.25	257	1082578	1046	8262.26	321
chrVII	P	36			1084904	150.5	1084753	848	8292.66	62					1085054	5558	379162	10
chrVII	M	476.5			1084943	24	1084967	652	1153.49	583	1084919	595	2826.27	370
chrVIII	M	48			4814	196	4618	637	5804.92	67					5010	4581	194226	29
chrVIII	M	109			39885	3					39882	1139	19755.6	71	39888	1112	14054.7	147
chrVIII	M	771			64138	204.5					63933	737	2335.63	593	64342	1205	3472.65	949
chrVIII	M	588	STE20	1369	96568	6	96574	147	400.741	364	96562	124	250.496	812
chrVIII	P	770	HSE1	290	102902	29	102873	753	1279.65	601					102931	794	2301.9	939
chrVIII	P	15.3333			131848	114.5	131933	752	13996.4	24	131908	793	52376.3	6	131704	1005	57319.2	16
chrVIII	M	409.667			164490	99.5	164376	160	375.29	433	164575	987	4236.86	430	164519	1804	13056.6	366
chrVIII	P	241.667			212261	6.5	212266	467	2922.03	119	212253	471	5756.03	112	212264	452	2614.01	494
chrVIII	M	751.333	NMD2	2435	253321	51.5	253309	189	342.63	566	253379	294	1155.85	477	253276	622	1330.77	1211
chrVIII	M	693	KSP1	2567	268981	57	268924	150	390.383	383					269038	546	1464.57	1003
chrVIII	P	199.333			316440	157.5	316650	1614	5809.7	252	316336	3164	27229.6	171	316335	3243	37204.6	175
chrVIII	P	756.5	GGA2	734	329037	1					329038	454	1168.31	691	329036	472	1605.64	822
chrVIII	P	319			341727	60	341787	253	681.298	369					341667	534	4767.27	269
chrVIII	P	634			346276	9.5					346285	497	1119.2	765	346266	537	3059.49	503
chrVIII	P	347			360838	7					360845	847	3178.67	502	360831	894	9781.06	192
chrVIII	M	272			402708	32.5	402676	203	523.932	389					402741	457	5583.6	155
chrVIII	M	509			412507	101	412376	332	939.264	341	412578	1642	3924.86	737	412567	600	3747.03	449
chrVIII	P	41			412811	10	412821	624	8129.75	42	412801	668	17551.5	40
chrVIII	M	339			417237	81	417145	1822	3898.08	477	417259	333	1576.28	373	417307	3549	41663.3	167
chrVIII	M	402			483718	196.5					483521	950	5529.64	294	483914	1679	9433.45	510
chrVIII	P	456	PTH1	289	484317	133.5	484489	286	1406.39	162	484241	515	2315.26	398	484222	539	1876.61	808
chrVIII	P	584	RPN10	351	499430	66					499364	419	1726.91	449	499496	279	1104.63	719
chrVIII	P	172.667			502354	63	502435	1186	6491.93	143	502309	1946	14622	207	502318	1898	22254.5	168
chrVIII	P	500.5	MNL1	1325	507644	99					507743	459	1335.38	626	507545	3855	27534.6	375
chrVIII	P	43			557455	214	557738	481	4318.83	69	557316	4718	151014	28	557310	4752	194156	32
chrVIII	M	525			557642	32	557674	718	1569.63	466	557610	645	2092.25	584
chrIX	P	682.5			6418	76	6342	437	1302.98	323					6494	262	673.847	1042
chrIX	P	574			24696	47	24649	455	936.56	501					24743	360	1576.89	647
chrIX	P	281.5	BNR1	999	42824	213					43037	1383	6775.33	353	42611	3176	32427.8	210
chrIX	P	738			56495	9					56504	311	726.334	743	56486	369	1428.79	733
chrIX	M	656.5	SLN1	953	72500	55.5					72445	1246	3042.56	729	72556	2821	13830.8	584
chrIX	P	43			77505	4.5	77510	2680	37478.2	38	77501	2693	67264.4	43	77503	2733	81648.8	48
chrIX	M	597			96290	110.5	96180	329	1042.91	295	96401	137	236.185	899
chrIX	M	746			112678	184.5	112493	99	95.9682	858					112862	462	2072.73	634
chrIX	P	482			118301	21					118322	550	1884.37	547	118280	590	3890.64	417
chrIX	P	389	STH1	2172	120164	18.5	120151	170	292.298	595	120153	1703	9458.74	313	120188	1702	15608.7	259
chrIX	P	709.5			151774	9.5					151764	666	1210.95	875	151783	2951	15641.9	544
chrIX	M	783.5			177319	100					177419	441	1467.41	566	177219	135	363.034	1001
chrIX	M	577			218277	137	218140	93	111.367	779	218414	231	1090.97	375
chrIX	M	626.5	RPN2	1808	218892	197.5					219090	172	254.63	979	218695	533	4691.97	274
chrIX	M	70.3333			226183	24.5	226200	3450	29498.5	81	226199	3450	58558.3	74	226151	3394	85969.4	56
chrIX	P	10			226461	2	226463	2494	60402.2	13					226459	2643	193895	7
chrIX	M	622	SNP1	547	245012	1					245013	385	959.391	713	245011	1733	9450.16	531
chrIX	M	425.667			276238	211	276357	423	1869.97	190	275968	222	906.34	458	276390	897	4064.1	629
chrIX	M	84.3333			292018	19.5	291993	1407	14321.5	59	292029	1554	27054.6	69	292032	1437	20323	125
chrIX	P	6.66667			292214	1.5	292213	3618	354776	2	292213	3610	311160	5	292216	3641	220926	13
chrIX	M	534.333			299452	62	299384	222	645.245	334	299465	415	886.709	791	299508	686	4086.76	478
chrIX	M	165	YIL025C	273	308302	154	308107	1762	8362.31	171	308415	3910	26591.3	236	308384	3910	70000.8	88
chrIX	P	686.5	YIR007W	1819	372523	11	372512	433	1868.95	200					372534	364	803.625	1173
chrIX	M	455.5			374264	127					374137	804	4034.24	343	374391	1147	5786.39	568
chrIX	P	695			374416	11					374427	2278	8697.18	492	374405	682	2101.57	898
chrIX	M	683.5	STS1	182	378064	2.5					378067	320	1066.49	565	378062	514	1807.27	802
chrIX	P	432			390980	25	390955	1972	33155.1	29					391005	1851	6176.79	835
chrIX	P	95.3333			415994	6	416000	2963	33458	51	415988	3395	45863.2	100	415993	3439	46558.2	135
chrX	M	51			6436	143.5	6580	2021	16193.7	88					6293	5875	351180	14
chrX	M	777.333	IMA4	1341	17195	107.5	17253	129	160.911	760	17274	252	631.059	704	17059	243	776.686	868
chrX	P	547.667	ECM25	1067	55446	69	55411	396	537.208	715	55533	552	1917.33	538	55395	814	5646.73	390
chrX	M	627.667			79409	53.5	79338	63	5.20604	1137	79445	292	1787.38	273	79443	2184	13072.2	473
chrX	M	293.667			94644	14	94630	378	1482.73	226	94643	1648	8659.11	323	94658	2361	18319.7	332
chrX	M	23			136044	6.5	136050	1790	65236.6	8	136046	1803	85347.4	11	136037	1811	53806.4	50
chrX	M	263.5	SPT10	920	183300	54.5	183246	273	1193.73	194					183355	438	3398.34	333
chrX	P	4.5			221010	0.5					221011	2343	206308	4	221010	2298	175603	5
chrX	M	241			231061	39	231022	1648	18597.9	52					231100	1845	11841	430
chrX	P	114			231228	38.5	231272	2381	21021.9	72	231216	2508	34260.4	99	231195	2500	28984.2	171
chrX	M	589.5	DPB11	439	264612	1.5					264613	1175	3735.64	591	264610	1791	8705.22	588
chrX	P	250.5			268858	0.5	268858	588	5107.57	75					268857	582	3766.61	426
chrX	M	100			278653	2					278651	3525	53073.6	87	278655	3398	51975	113
chrX	P	552.667			278860	26.5	278842	2109	16276	93	278895	830	1719.17	802	278843	847	3145.77	763
chrX	P	775	NET1	1163	296408	30.5					296439	413	332.951	1246	296378	2433	20261.2	304
chrX	M	198.667			302815	223.5	302531	600	1926.33	291	302937	3028	19948.5	252	302978	3380	93127.2	53
chrX	P	61			303526	61.5					303588	1532	24621.7	80	303465	1680	56568.3	42
chrX	P	682.333	NUP82	1169	321185	227.5	321353	345	431.819	757	321305	394	1894.01	363	320898	776	2274.51	927
chrX	P	266.667			333281	19	333297	534	1503.99	344	333286	711	4727.76	249	333259	783	8072.96	207
chrX	M	496.5			348535	2	348533	808	1858.76	440					348537	659	3416.26	553
chrX	P	329.667			355882	37.5	355925	2008	10277.2	153	355871	2039	16170.8	192	355850	2073	9140.61	644
chrX	P	249			365650	3.5					365654	2147	20895.4	153	365647	2313	17322.9	345
chrX	P	274.5			378734	99.5	378833	237	811.698	272					378634	1425	12441.9	277
chrX	P	629.5			381395	133	381528	244	338.272	705	381262	763	2594.23	554
chrX	P	511.667			402829	106.5	402965	335	273.463	931	402771	591	2337.19	472	402752	3688	50610.1	132
chrX	M	7.33333			448954	38	448979	699	23731.2	9	448979	680	44290.7	7	448903	638	47399.8	6
chrX	P	167.333	POL31	147	449349	141	449442	891	4154.38	178	449444	1172	10359.8	166	449162	1476	17698.7	158
chrX	M	427.5			467104	0.5					467103	574	4645.79	188	467104	666	2824.53	667
chrX	M	793.5	MDE1	422	470542	43.5					470499	1877	8254.54	415	470586	358	790.424	1172
chrX	M	667.5	YJR030C	801	485395	202					485193	683	1220.32	880	485597	1627	9963.73	455
chrX	M	300			503585	8.5	503574	2096	9095.18	199	503591	1981	10440.2	322	503591	1862	13015.8	379
chrX	M	161			542610	164.5	542446	666	2751.07	211	542775	1004	12510.9	111
chrX	P	706.5			567552	18.5					567570	760	2023.69	675	567533	1151	4435.22	738
chrX	M	653	EMC2	484	586889	74	586815	125	188.972	663					586963	523	2308.43	643
chrX	M	623.5			594449	6					594443	193	421.229	778	594455	250	1505.71	469
chrX	P	435			604651	6.5	604644	635	4588.68	105	604652	979	6000.65	272	604657	948	2772.75	928
chrX	P	162			620917	15					620902	458	11421.7	44	620932	1458	12702.3	280
chrX	P	588	ECM27	703	625541	142.5	625608	249	602.722	419	625365	431	1354.1	597	625650	1663	6267.64	748
chrX	P	337.5	STE24	387	642394	110.5					642504	713	4320.33	276	642283	956	6540.48	399
chrX	P	251	ATP2	533	648140	32.5	648108	240	718.133	318	648173	314	2555.5	184
chrX	M	523	RSF2	782	662277	16.5	662291	696	2109.17	311	662258	405	1771.92	418	662283	600	1992.56	840
chrX	P	466			700992	211.5					701204	472	1484.52	596	700781	987	7610.72	336
chrX	M	136	COS5	843	743156	10.5	743146	900	5105.43	130	743167	855	8644.01	142
chrXI	P	308	COS9	888	15373	4					15377	286	1813.26	262	15369	322	2364.48	354
chrXI	P	461			39314	2					39312	462	2687.33	296	39316	830	3792.74	626
chrXI	P	460	UBA1	1255	40418	40	40458	979	3937.29	222	40378	404	1028.15	698
chrXI	P	645.5			53944	161.5	54106	293	365.631	759					53783	1477	8053.49	532
chrXI	P	268.5	EAP1	1080	54784	4	54788	469	1833.24	228	54780	374	2134.82	309
chrXI	M	329.5	MNN4	2716	64750	41.5					64792	167	836.423	344	64709	791	6419.22	315
chrXI	M	446			73551	106	73657	476	1692.16	258	73445	150	427.236	634
chrXI	M	508.333			75514	130	75348	290	746.262	391	75587	371	1343.23	520	75608	630	2912.48	614
chrXI	M	518.5			117634	13					117621	1343	3883.39	629	117647	1433	9544.16	408
chrXI	P	550			119058	82.5					119141	339	1419.25	437	118976	530	2261.15	663
chrXI	P	527	NNK1	1868	129343	43	129300	279	1459.87	149	129386	167	283.495	905
chrXI	M	685.5	MCD4	1723	138968	229.5					138738	132	149.894	1117	139197	1286	11964.9	254
chrXI	P	581.5			173815	239					174054	766	17064.9	50	173576	196	461.849	1113
chrXI	P	585.5			181032	18					181050	343	1130.54	571	181014	411	1953.95	600
chrXI	P	543			185913	62	185973	349	945.999	367	185849	470	1661.56	531	185916	405	1570.68	731
chrXI	M	204			213103	203	212893	196	599.764	306	213116	560	4839.4	169	213299	810	10962	137
chrXI	P	341.667	DGR2	1495	215637	114.5	215770	702	3328.56	173	215601	725	2802.45	488	215541	928	6750.19	364
chrXI	M	170.5			226011	15					225996	1177	9539.24	187	226026	1224	14954.9	154
chrXI	P	501			226398	75					226473	1681	5529.15	573	226323	2157	13875.3	429
chrXI	P	734.5			234352	21.5	234373	101	65.3407	976					234330	1344	7776.71	493
chrXI	M	530.5			245436	239.5	245196	108	54.1523	1025					245675	2621	101790	36
chrXI	P	212.5			273400	19.5					273419	2882	19258.4	246	273380	3516	39757.6	179
chrXI	M	441.667			346820	82.5	346724	215	758.344	265	346848	314	582.107	854	346889	812	8380.1	206
chrXI	P	183.5			353349	11					353360	1196	11791.2	150	353338	1803	17994.2	217
chrXI	P	284			358248	8					358256	685	3502.94	338	358240	740	7157.79	230
chrXI	P	628.5			360101	91	360192	296	590.572	514					360010	715	2723.07	743
chrXI	P	211.667			364687	8	364688	240	1766.13	101	364694	221	1095.99	348	364678	261	2893.01	186
chrXI	P	799	TFA1	924	386682	249.5	386893	162	360.558	457	386760	130	148.18	1116	386394	636	2148.99	824
chrXI	P	129.667			408456	16.5	408473	3072	38174.9	43	408440	3085	35336.8	120	408455	3050	29887	226
chrXI	M	497.5			450120	14.5					450106	962	2615.09	664	450135	1566	12167	331
chrXI	M	663.5			475764	35	475799	586	2392.25	215	475729	357	408.984	1112
chrXI	P	761	TRK2	919	528734	19	528715	142	213.391	667					528753	181	586.101	855
chrXI	M	764.5	DYN1	9364	538561	213	538348	1433	2235.81	650					538774	141	444.688	879
chrXI	P	104			583489	5					583494	1095	12149.1	124	583484	1139	20800.1	84
chrXI	M	507			596888	93.5	596779	146	128.698	898	596920	349	1604.82	385	596966	444	4239.18	238
chrXI	M	762.333	TVP38	463	604955	164.5	604739	201	318.684	639	605068	284	333.586	1102	605058	1698	8915.75	546
chrXI	P	362.5			619100	8.5					619109	1167	4489.88	490	619092	5582	53501.2	235
chrXI	P	513.5	MLP1	1817	621622	12.5	621634	524	951.321	564	621609	587	2353.38	463
chrXI	P	280.5	MLP1	3573	623378	22	623400	1568	8676.79	139	623356	471	2036.1	422
chrXI	P	514	YKR096W	2433	629226	260	629123	290	983.272	274	629537	231	744.998	586	629017	345	1428.26	682
chrXI	M	559.5			640373	16					640357	1339	5026.88	500	640389	1554	7136.9	619
chrXII	M	29.5			47630	1					47629	2592	93189.4	21	47631	3169	121024	38
chrXII	P	413.333			49286	31.5	49326	483	759.834	644	49263	2607	17360.8	248	49269	1276	9486.99	348
chrXII	M	608	GPI13	1651	78554	116.5	78670	1038	1679.49	630					78437	782	3805.16	586
chrXII	M	139.333			79829	21.5	79807	889	6533.97	102	79830	2116	17217.5	185	79850	909	12483.5	131
chrXII	M	352	SSA2	975	96510	23.5	96486	721	5044.8	107					96533	328	1563.85	597
chrXII	M	110.5			100238	1					100237	1128	12408.2	128	100239	1167	20437.1	93
chrXII	P	128.5			100726	5.5					100731	3582	38493	131	100720	2147	30342.2	126
chrXII	P	708.5	RAD5	2490	207481	98					207383	355	941.789	680	207579	861	3326.93	737
chrXII	M	686	YLR049C	406	244766	103.5					244663	385	657.936	902	244870	1039	6255.74	470
chrXII	M	666	CSF1	7005	308726	12.5	308714	399	580.557	684	308739	1840	5116.65	648
chrXII	P	534.333	GAA1	1106	317213	18	317220	241	269.685	814	317191	506	1978.81	483	317227	723	6008.39	306
chrXII	M	113.5	IOC2	1790	330325	137	330188	1316	6416.52	164	330462	2763	49394.4	63
chrXII	M	193			331922	41.5	331880	200	709.124	259					331963	4350	61416.1	127
chrXII	P	49.6667			332319	22	332346	3514	37544.4	55	332310	3609	84645.5	47	332302	3601	115281	47
chrXII	M	97			345933	67					345866	3011	38517.5	108	346000	3161	57026.1	86
chrXII	M	786	AVL9	1356	375882	201.5	375681	122	149.006	771	376084	220	455.91	801
chrXII	P	475	CFT2	977	378962	27.5	378934	1112	6131	140					378989	1012	3517.79	810
chrXII	M	557	CLF1	1204	383330	79	383350	413	1746.61	205	383241	260	201.17	1258	383399	1062	10937	208
chrXII	P	350.5			413164	8.5					413173	764	3596.77	378	413156	1490	11760.2	323
chrXII	M	465	YLR149C	509	439314	164.5	439149	627	3306.07	146					439478	177	640.454	784
chrXII	M	143			442607	210	442397	550	2320.56	208	442817	1066	17774.9	78
chrXII	M	309.5			510254	10	510244	273	681.326	405	510264	1132	8267.89	214
chrXII	M	620	TOS4	799	521213	172	521041	429	304.195	965	521385	842	5125.22	275
chrXII	P	546			556694	4.5	556698	379	570.935	664	556689	322	1383.26	428
chrXII	P	618.333			558949	26	558946	1376	2603.14	539	558977	216	432.391	820	558925	1409	8110.96	496
chrXII	M	562.5	TUB4	295	565986	14.5					565972	661	2034	606	566001	1160	6395.6	519
chrXII	P	497.5			609721	17					609738	2279	7727.77	556	609704	2374	15047.5	439
chrXII	M	622.5	IRC20	3578	629776	41.5	629817	971	2765.27	338					629734	973	2941.71	907
chrXII	M	340.667	IRC20	788	632566	81.5	632499	379	1680.69	188	632536	288	1677.27	293	632662	1521	8092.87	541
chrXII	P	10.6667			670530	230	670796	1691	40211.6	14	670458	2337	117376	10	670336	2542	182819	8
chrXII	M	173.5			691295	18	691277	2001	9709.41	167					691313	2238	25155.4	180
chrXII	P	454			691580	157.5	691785	176	198.893	807	691484	2071	13768.6	250	691470	2089	17370.3	305
chrXII	M	415.333	SEC72	88	720282	118	720221	127	207.233	623	720194	321	1864.58	297	720430	758	5933.24	326
chrXII	M	213			764025	207	763943	1355	11917.5	74	763859	1331	6331.73	368	764273	1582	16839	197
chrXII	P	683.667	NKP2	402	765210	253	765053	845	1681.08	515	765036	757	2181.7	630	765542	354	1074.68	906
chrXII	P	447			782106	159.5	782317	146	182.277	758	782002	484	2153.14	407	781998	802	9200.2	176
chrXII	P	528.333	RSC2	1792	843123	24.5	843093	152	283.322	554	843134	941	4573.98	358	843142	786	3312.88	673
chrXII	M	497.5	DCR2	308	848816	6					848810	449	1789.53	465	848822	503	2745.78	530
chrXII	M	315.667			871416	68.5	871332	241	361.572	668	871469	2344	27491.3	116	871446	2493	29497.3	163
chrXII	M	740.5	PSY3	375	873179	120	873059	243	908.955	242	873299	147	121.728	1239
chrXII	M	145.5			877378	50.5					877429	1753	13230.6	204	877328	1707	30691.6	87
chrXII	P	266			885166	11.5					885177	3455	14262.3	447	885154	3549	64748.5	85
chrXII	P	71.6667			907973	35	908018	1333	11108.2	86	907954	1406	25312.8	60	907948	1410	31646.9	69
chrXII	M	170.333	BDF1	1103	920493	16	920480	992	4706.34	172	920487	798	6194.87	195	920512	883	11285.2	144
chrXII	P	719.5	SEN1	5496	998930	19.5					998911	186	463.967	710	998950	311	1211.69	729
chrXII	M	422			1001492	160.5	1001652	923	2953.5	292					1001331	625	3249.54	552
chrXII	M	723.667	ECM30	2590	1008655	63	1008576	104	97.8415	866	1008686	660	1794.83	663	1008702	694	3065.74	642
chrXII	P	385	HMG2	835	1033462	247.5	1033215	257	706.989	357	1033710	2011	8886.22	413
chrXII	M	578.5			1056854	14.5					1056839	937	3073.76	575	1056868	988	4875	582
chrXII	M	562			1067317	76	1067393	251	217.836	905	1067241	2140	15398.5	219
chrXII	M	451.5			1072233	97	1072136	509	1008.61	519	1072330	721	3339.17	384
chrXIII	M	42			5040	177.5	5128	1023	8602.7	85	5173	4700	180201	15	4818	4373	199998	26
chrXIII	P	778.333			5122	257	5067	498	900.46	570	4893	663	2855.92	426	5407	145	261.037	1339
chrXIII	P	700			7584	180.5	7764	195	418.338	474	7403	187	305.872	926
chrXIII	M	730.333	NDI1	622	29185	33.5	29158	74	31.1437	1056	29225	197	1025.47	329	29173	185	645.211	806
chrXIII	P	462			51524	3					51527	478	1347.17	639	51521	2220	19261.8	285
chrXIII	P	234	CAC2	508	68802	42					68844	730	3950.96	317	68760	989	12153.8	151
chrXIII	M	221			70154	93.5	70152	350	753.462	472	70061	315	3193.93	140	70248	544	16132.6	51
chrXIII	P	574	TSL1	712	71336	162.5	71174	1706	6448.77	240	71499	110	186.221	908
chrXIII	P	497.5	TAF13	137	77404	29.5	77433	160	266.3	614					77374	278	1937.74	381
chrXIII	M	233.667	RPM2	2138	88593	43	88648	1137	11655.3	58	88568	908	6339.19	228	88562	703	4640.31	415
chrXIII	M	6.5			91688	0.5	91689	2771	184270	5	91688	2419	155804	8
chrXIII	M	72			99498	0.5					99499	1614	24406.2	86	99498	1649	40428.5	58
chrXIII	P	517.333			104642	44.5	104695	157	145.578	881	104625	1611	10129.7	265	104606	1077	7247.58	406
chrXIII	M	478			124210	5	124215	521	1841.18	264	124205	480	1229.94	692
chrXIII	P	638			135538	149					135687	704	1041.68	980	135389	1745	14818	296
chrXIII	M	323			151734	4					151730	452	2042.34	396	151738	4029	37670	250
chrXIII	P	229.5			152017	9					152008	990	7495.57	202	152026	1017	9415.38	257
chrXIII	M	747.5	NTE1	1398	156860	150					157010	524	1593.43	610	156710	232	723.627	885
chrXIII	M	515			192235	202	192366	1252	4674.04	243	191967	841	3328.86	470	192371	1279	4282.58	832
chrXIII	P	44	CAT2	620	193408	25.5	193383	1560	28478	26	193434	1521	27226.4	62
chrXIII	P	676.5	NDC1	805	214994	10.5					214983	1166	3123.3	673	215004	1114	4626.21	680
chrXIII	M	121			230647	239					230408	790	7847.45	148	230886	1217	21062.1	94
chrXIII	P	527.5			231070	128.5					231198	1723	7815.53	394	230941	562	2410.33	661
chrXIII	P	528			246084	36.5					246120	280	772.619	654	246047	723	4902.62	402
chrXIII	P	624.5	SPT5	639	248316	137.5	248178	164	396.667	421					248453	1355	4549.02	828
chrXIII	P	770	MVP1	276	274293	163	274362	385	612.116	638	274422	144	230.659	933	274096	1262	4859.69	739
chrXIII	P	607.333	YMR018W	480	310688	172.5	310610	576	1448.28	400	310900	179	245.489	1027	310555	655	4522.03	395
chrXIII	M	567.5			330066	238	329828	272	430.792	641	330304	607	2312.39	494
chrXIII	P	83.5			366906	6.5					366913	971	14426.3	88	366900	993	19660.8	79
chrXIII	M	277	UBX4	624	404949	65	404870	214	655.091	305	405000	534	4605.81	170	404976	571	4176.04	356
chrXIII	M	287.5			424814	3.5					424817	2286	11974.6	324	424810	1342	12528.8	251
chrXIII	M	696.5	YTA12	606	447480	25.5					447454	270	673.87	709	447505	764	3155.54	684
chrXIII	P	681			466232	1.5	466233	349	520.519	674					466230	1443	5929.25	688
chrXIII	M	2.5			469584	2.5	469582	1310	106695	3					469587	1327	195397	2
chrXIII	M	277			510320	115	510170	338	1702.39	159	510400	587	4044.99	231	510389	569	3591.74	441
chrXIII	P	225			536231	181	536467	309	577.206	551	536120	2548	44526.2	67	536105	2566	64855	57
chrXIII	P	268			553181	15					553196	822	4111.99	345	553166	1032	11306.1	191
chrXIII	P	511.667			606307	217.5	606191	148	254.287	596	606582	703	3902.03	314	606147	1811	8279.6	625
chrXIII	P	373.5			620273	135	620408	339	605.767	575	620138	1787	15374.6	172
chrXIII	P	31.6667			632326	16	632319	1957	38107.4	21	632314	2038	58929.7	35	632346	2104	79686.1	39
chrXIII	M	741.5	SGS1	2324	642934	121.5					643055	146	114.549	1255	642812	1918	18662.5	228
chrXIII	M	724.5			644872	75					644797	329	1087.72	567	644947	529	1662.99	882
chrXIII	P	543.667			659960	240.5	660190	183	362.162	521	659982	1843	6308.96	548	659709	1975	10018.2	562
chrXIII	P	517.5			675724	17.5	675741	237	595.433	402	675706	405	1153.61	633
chrXIII	M	383.333			683879	178	683922	419	420.427	846	683679	2429	16916.1	229	684035	6838	142589	75
chrXIII	P	379			693586	104.5					693482	851	3319.2	485	693691	913	8068.12	273
chrXIII	P	379			707064	30.5					707094	1381	5501.73	466	707033	1603	13659.2	292
chrXIII	P	515.5	ESC1	3320	710453	176	710629	244	198.711	932					710277	1752	28775.4	99
chrXIII	M	404	TAF7	953	723432	245.5	723187	376	839.117	454	723678	856	4170.62	354
chrXIII	M	794			724030	163					723867	130	118.391	1208	724193	1444	10083.7	380
chrXIII	M	549.667			759037	65	759076	490	802.964	620	759083	548	1946.35	529	758953	426	2441.35	500
chrXIII	P	171			759428	3.5					759432	324	6440.47	55	759425	330	2855.05	287
chrXIII	M	415.5			813769	179					813948	2613	17504.7	244	813590	2357	11456.3	587
chrXIII	M	681	CAT8	1441	829888	154.5	830052	2436	13911	128	829869	106	56.6029	1365	829743	504	2625.76	550
chrXIII	P	726.5			902154	195					902349	154	219.472	1001	901959	242	1493.28	452
chrXIV	M	710			19243	77					19166	232	530.073	758	19320	1396	5960.21	662
chrXIV	P	621.5			40736	173	40909	494	775.412	648	40563	611	1927.1	595
chrXIV	P	182.5			52547	23	52570	1381	4361	297	52524	1450	25322.6	68
chrXIV	M	531	KRI1	923	54974	55.5	54906	267	482.36	571	55000	452	1301.86	631	55017	444	3077.75	391
chrXIV	P	623.667	CLA4	550	69465	55.5	69526	80	9.923	1132	69455	1861	8486.98	387	69415	1967	14505.8	352
chrXIV	P	607			86358	203					86561	291	815.65	641	86155	1015	5079.68	573
chrXIV	P	355	SEC21	1362	93356	1	93355	258	1001.35	232	93357	215	844.531	478
chrXIV	M	234	BNI1	4685	130698	167	130865	1204	10921.4	68					130531	1003	6837.98	400
chrXIV	M	282	BNI1	1161	134222	248	133974	1237	5093.96	213	134470	2132	10536.7	351
chrXIV	M	682.5			134566	83	134483	329	362.317	820					134649	2461	12990.1	545
chrXIV	P	197.667			136010	249.5	135850	2720	20374.2	100	135840	2855	29974.9	134	136339	2330	17018.3	359
chrXIV	M	151.5			139596	6	139590	240	1349.65	134					139602	279	3254.25	169
chrXIV	M	599			147862	223.5					147639	156	170.874	1130	148086	1057	23845.5	68
chrXIV	P	445	SLA2	1102	189153	217	189079	315	591.776	546	189407	589	2167.7	510	188973	1600	13942.9	279
chrXIV	P	292			212254	127.5					212381	1607	7825.12	355	212126	2352	22796.5	229
chrXIV	P	210			241639	23.5	241668	1511	7036.06	180	241628	1745	10918.8	266	241621	2403	26645.2	184
chrXIV	P	126.5			250818	1					250819	1573	20431.9	104	250817	1586	19901.3	149
chrXIV	P	671	SSB2	1065	253124	128					252996	699	2616.62	503	253252	536	1781.9	839
chrXIV	M	381.5			258202	18					258184	1157	4762.11	451	258220	1320	10889.1	312
chrXIV	M	768.667			264459	204	264562	633	3592.92	129	264203	250	2124.1	175	264611	112	51.8394	2002
chrXIV	M	197	WHI3	851	268742	4	268738	178	694.89	230	268746	419	3727.56	164
chrXIV	P	716.5	KAR1	244	286552	10					286562	708	1812.33	693	286542	615	2353.91	740
chrXIV	P	459	YNL181W	659	298994	109.5					299104	357	1159.77	583	298885	607	4703.12	335
chrXIV	P	67.3333			342315	14.5	342334	1069	9211.98	79	342305	1078	19153	64	342305	1099	26583.1	59
chrXIV	P	458			384205	40	384244	133	173.026	742	384208	1726	7653.11	409	384164	3922	38560.2	223
chrXIV	P	385	NAF1	931	393823	167					393990	206	945.563	386	393656	711	4950.72	384
chrXIV	M	235	INP52	2473	422022	213.5	421824	567	2842.37	160	421991	784	6635.2	177	422251	1015	7340.61	368
chrXIV	M	375.667			424378	130	424320	589	2832.82	170	424537	834	3142.54	497	424277	723	4402.86	460
chrXIV	P	301.333			430108	212	430374	157	210.447	721	430001	4405	56748.4	107	429950	4470	90147.4	76
chrXIV	M	470	PHO23	235	442123	80	442141	594	2294.22	234	442034	425	1144.78	669	442194	615	3479.96	507
chrXIV	P	680			450841	75.5	450931	315	1061.3	275	450811	369	683.853	856	450780	416	1257.01	909
chrXIV	P	465			473552	223.5					473776	859	3125.42	516	473329	2723	17976.4	414
chrXIV	M	358.5			518648	77.5					518726	642	8282.97	106	518571	292	1359.1	611
chrXIV	M	794.5			571182	17.5	571164	113	54.6587	1036	571199	206	703.483	553
chrXIV	M	719.667			574029	115	573941	255	868.246	273	573975	296	755.951	695	574171	729	1586.48	1191
chrXIV	M	547.5	KTR5	1041	577732	85.5					577646	357	1325.54	506	577817	513	2491.03	589
chrXIV	P	775.667			598235	64.5	598284	258	921.168	255	598265	285	751.06	682	598155	635	1075.43	1390
chrXIV	P	264			609629	20	609649	524	1212.07	439	609609	1758	26018.2	89
chrXIV	M	756.333			619684	78	619713	317	318.708	845	619592	228	1034.92	393	619748	425	1109.25	1031
chrXIV	M	533.667			640022	202	639815	311	623.55	513	640031	549	2457.02	401	640219	958	3953.32	687
chrXIV	P	64.5			665207	1					665208	1680	29374.6	66	665206	1738	40769.4	63
chrXIV	M	687.5	BRE5	679	717648	128					717520	196	310.192	942	717776	1306	8363.12	433
chrXV	M	692.5	IMA2	1272	23022	10.5	23011	151	218.009	688	23032	209	532.224	697
chrXV	P	113			72944	19	72961	701	5319.7	97	72949	2111	35448.2	77	72923	2128	25115.4	165
chrXV	P	238			87686	255.5	87679	1449	9202.17	115	87434	1945	17376.9	162	87945	1242	7903.13	437
chrXV	M	647.5	WSC3	760	115048	5					115053	499	4114.29	179	115043	756	1771.83	1116
chrXV	M	17.3333			117545	6	117538	2287	53604.9	15	117546	1534	56807.1	17	117550	1489	73128.6	20
chrXV	P	263.667			128676	148.5	128762	2690	17083.2	116	128782	3620	20895	301	128485	2927	20959	374
chrXV	P	529	PKH2	2459	131696	53	131643	487	879.249	572					131749	711	4146.73	486
chrXV	P	664.667			144160	27	144155	373	759.878	504	144190	331	459.081	1019	144136	401	2406.35	471
chrXV	M	644	NBA1	726	197999	134	197865	168	352.668	488	198133	646	1344.08	800
chrXV	M	552.5	HST1	683	201196	95	201101	705	1964.86	348	201291	439	1003.61	757
chrXV	P	694.5	YOL057W	1313	222080	162	222242	444	743.672	612					221918	796	2891.31	777
chrXV	P	657.5			228480	22.5					228503	977	2075.9	794	228458	1067	5869.74	521
chrXV	P	703	AIM39	445	230530	210.5	230320	130	152.484	790					230741	532	2453.89	616
chrXV	P	34.5			255366	24.5					255341	2773	68762.4	45	255390	2717	128584	24
chrXV	P	778.5	YOL036W	1641	258386	186					258572	126	106.709	1230	258200	4502	35231	327
chrXV	P	475	ESC8	593	293122	78.5					293200	727	1708.96	739	293043	1417	14400.8	211
chrXV	M	259.5			315100	112	314988	1543	5921.03	236	315212	1735	10370.2	283
chrXV	P	168.667	YSP3	136	331591	144	331686	1338	11289	84	331688	1197	11226.7	158	331400	1675	15092.4	264
chrXV	M	511			339882	3.5					339885	407	1375.13	558	339878	1016	6150.96	464
chrXV	M	416	SLG1	579	341835	75	341760	150	415.574	353	341910	463	1815.65	479
chrXV	M	749.5			361149	112					361037	606	895.111	982	361261	705	3900.59	517
chrXV	P	724.5	PET127	1807	363219	148					363367	232	496.632	790	363071	576	2492.94	659
chrXV	P	158			368063	146	367917	2156	22782.5	56	368209	1871	11946.7	260
chrXV	P	249.333			371185	133.5	371354	243	719.68	325	371115	571	4060.63	224	371087	618	6555.9	199
chrXV	M	623	AHC1	786	376926	16.5	376943	166	490.932	326	376910	243	403.469	920
chrXV	P	55.5			379876	73.5					379950	2735	51254.5	57	379803	2863	78285.8	54
chrXV	P	473			406940	15	406925	944	1806.49	534	406955	908	4017.12	412
chrXV	M	697	ASE1	2025	434320	91	434433	460	1682.93	249	434275	316	489.86	952	434251	308	958.546	890
chrXV	P	166.5			449320	105.5					449426	1337	10740.3	190	449215	1663	21483.4	143
chrXV	P	245.667			471924	181.5	472165	934	4361.23	177	471804	1378	6125.82	408	471802	1442	17692.3	152
chrXV	M	623.667			472245	72.5	472194	2123	9275.17	196	472339	1238	4852.2	480	472201	874	1897.58	1195
chrXV	P	623.5			479348	12.5					479335	220	582.003	681	479360	249	1258.39	566
chrXV	P	460.333			481937	27	481962	216	754.973	267	481940	354	1158.96	577	481908	521	2812.52	537
chrXV	P	727	VAM3	407	519528	191	519719	140	216.36	653					519337	514	1807.47	801
chrXV	P	508.5	AZF1	1351	535426	197	535623	310	524.144	606	535229	195	863.239	411
chrXV	P	703.333	YOR114W	429	537999	149.5	538188	161	303.589	541	537919	373	952.966	694	537889	523	1651.3	875
chrXV	P	406.5			546748	156.5					546904	913	2865.96	598	546591	1737	17441.6	215
chrXV	M	207			554606	81					554525	1315	9686.77	211	554687	1506	15781.8	203
chrXV	M	431.5			558777	11	558766	1256	5904.8	174					558788	1308	5373.37	689
chrXV	M	554.667			604964	193.5	604805	265	262.574	852	604894	1886	6870.43	515	605192	2182	18525	297
chrXV	M	493	PUP1	319	631432	117.5	631315	265	520.173	524	631550	614	2463.76	462
chrXV	P	676			654146	1	654147	172	306.19	578	654145	338	744.549	774
chrXV	P	720.5			662280	28					662308	426	775.88	872	662252	1230	6195.68	569
chrXV	M	76.3333			667304	4	667300	1670	15853.7	64	667308	1854	31325.7	76	667305	1786	31931.5	89
chrXV	P	530.667	MSB1	1914	687681	77.5	687741	193	403.703	492	687717	937	3146.55	562	687586	1178	6339.42	538
chrXV	P	739.5	IES4	97	689721	6	689715	184	505.382	358	689727	137	154.875	1121
chrXV	P	419.667			712760	56.5	712829	138	97.8619	964	712735	2249	16056.2	223	712716	2809	59450.3	72
chrXV	P	766.667			749685	71.5	749685	200	1210.43	122	749757	147	137.629	1195	749614	1032	2839.77	983
chrXV	P	181			762680	108.5	762789	851	6173.82	104	762572	1118	7184.37	258
chrXV	M	396	RFM1	324	844306	13.5					844293	424	2215.07	327	844320	452	2731.86	465
chrXV	M	452.5	MPD1	479	852598	11.5	852609	278	493.976	579	852586	338	1766.2	326
chrXV	M	650.5			853152	11					853141	438	667.99	964	853163	1021	7828.08	337
chrXV	P	416.333	PMT3	1622	917652	119.5	917804	429	1495.4	269	917565	529	2687.15	341	917586	434	1932.68	639
chrXV	M	478.667			1018590	138	1018412	100	77.7339	946	1018671	839	4819.96	305	1018688	904	10021.7	185
chrXV	P	229	NUD1	2021	1038855	62					1038917	477	3012.41	264	1038793	603	6545.25	194
chrXV	P	328			1071080	6.5					1071074	487	2102.72	423	1071087	1777	17123.2	233
chrXV	P	106.5			1071750	28.5	1071778	1060	6626.87	120	1071721	1202	17376.8	93
chrXV	M	469			1085198	97	1085101	512	974.351	536	1085295	697	3117.95	402
chrXVI	M	40.5			5966	150.5	6117	848	8292.66	63					5816	5558	283978	18
chrXVI	M	135.333			19195	127.5	19090	1058	8980.57	83	19150	1141	14230.6	110	19345	1341	13537.6	213
chrXVI	P	553	YPL260W	1193	50496	18.5					50515	318	1123.71	532	50478	519	2596.16	574
chrXVI	M	385.333			96299	13.5	96286	235	612.219	382	96297	723	3179.39	416	96313	800	5847.37	358
chrXVI	M	29.3333			98665	60.5	98594	2222	40336.6	27	98715	2339	76419.6	27	98686	2325	93564.1	34
chrXVI	M	722.5			105487	17					105470	355	2913.93	181	105504	347	695.553	1264
chrXVI	P	682.333	FMP40	343	130505	57.5	130491	580	3754.71	114	130455	240	100.158	1411	130570	242	1330.81	522
chrXVI	P	552.5	HRR25	488	164764	10					164754	358	487.594	1031	164774	948	19807	74
chrXVI	M	625			169587	40					169627	1847	11033.3	284	169547	1327	3725.46	966
chrXVI	P	41.6667			171402	27	171435	1515	29003.3	22	171389	1607	40550.1	42	171381	1611	38214.7	61
chrXVI	P	192.5	DDC1	507	179784	134.5					179919	1205	8624.53	221	179650	1560	18455.2	164
chrXVI	M	660			198394	222.5	198100	90	48.7432	1014	198538	1577	6920.18	417	198545	1828	9539.56	549
chrXVI	P	380.5			203260	0.5	203259	266	812.604	307	203260	214	878.694	454
chrXVI	M	329			241497	186	241251	1084	2854.19	377	241616	2353	14047.8	285	241623	2332	18313	325
chrXVI	M	679.667	BEM4	1213	245007	245.5	244809	417	1219.68	332	245300	154	118.632	1261	244911	539	3373.06	446
chrXVI	P	320.5			246426	6.5					246419	984	6070.6	269	246432	523	3767.27	372
chrXVI	M	589	RAD53	1462	262730	227.5					262502	616	1520.13	724	262957	1195	7331.18	454
chrXVI	P	34			273149	4	273154	2662	54165.7	19	273146	2690	80353.7	31	273146	2696	76486.2	52
chrXVI	M	350			283936	186.5	283750	209	835.415	224	284123	582	2289.4	476
chrXVI	P	465.667	TAF14	126	305424	132.5	305248	175	327.37	549	305513	662	3010.73	392	305512	695	4243.91	456
chrXVI	P	419			316683	30					316713	748	2339.84	601	316653	906	8666.39	237
chrXVI	M	5			321746	21	321725	881	32734.8	7					321767	1080	108538	3
chrXVI	P	130.333			321841	18.5	321826	1888	22907.3	46	321863	1843	20089	129	321835	1859	18600.3	216
chrXVI	M	52.3333			326375	13.5	326359	1811	28289.2	32	326380	1868	33011	65	326386	2019	48497.8	60
chrXVI	M	227			334970	82					334888	809	6005.16	210	335052	2120	20143.6	244
chrXVI	P	476.5	ELP4	361	360570	79.5	360649	281	390.872	702	360490	870	5761.72	251
chrXVI	P	591.5			386969	122					387091	811	1622.36	823	386847	1627	11874.1	360
chrXVI	P	509.5	SEC16	1948	389015	10					389005	1060	4033.42	495	389025	898	4934.8	524
chrXVI	P	550			392843	141	392984	130	191.17	681					392702	812	5338.27	419
chrXVI	P	341	BRO1	824	394862	115.5	394746	462	1259.21	365					394977	428	3446.92	317
chrXVI	M	582.5	MOT1	1415	402668	206	402462	298	289.115	857					402874	6075	50201.8	308
chrXVI	M	398.333			403841	79.5	403885	751	3039.26	219	403740	5191	51590.8	147	403899	617	2071.09	829
chrXVI	M	691	YPL077C	223	409867	151.5	409671	286	560.322	525	409974	229	229.976	1165	409957	621	4326.39	383
chrXVI	M	606.333	BTS1	450	423442	40	423402	201	245.715	770	423482	480	1958.15	459	423441	476	2303.94	590
chrXVI	P	554.333			429887	83	429961	1158	2394.44	497	429795	1310	7280.03	312	429906	1478	4802.8	854
chrXVI	M	345			462041	152					461889	647	2947.27	389	462193	1002	8386.81	301
chrXVI	P	296			498199	186	497980	1368	12977.9	65	498266	533	3615.39	238	498352	641	3132.51	585
chrXVI	P	514			503259	51.5	503311	481	1402.81	333	503259	491	1058.15	785	503208	796	5160.34	424
chrXVI	P	64.3333			520911	279.5	521049	1029	9235.14	70	521122	3706	75770.8	53	520563	4411	98897.2	70
chrXVI	M	78.5			527024	5					527019	1456	20647.9	95	527029	1508	35639.3	62
chrXVI	P	118			527449	21					527470	1322	12345.2	159	527428	1431	28623.5	77
chrXVI	M	483.5	TAF3	299	534404	128	534276	197	418.348	485					534532	478	2831.69	482
chrXVI	M	379.5	TAE2	2131	536805	196	536609	200	568.849	339					537001	1125	7393.86	420
chrXVI	M	20.5			571508	12.5	571495	3784	54440	37					571520	2441	233633	4
chrXVI	P	145.5			594496	222					594718	1523	15326.7	143	594274	2066	25937.5	148
chrXVI	P	347	MCM4	984	597734	176					597910	878	6169.67	226	597558	1719	10358.4	468
chrXVI	M	481.333			607223	210.5	606948	694	1424.83	502	607351	797	3390.04	433	607369	907	5110.41	509
chrXVI	P	699.667			614928	265	614798	266	1041.6	227	614728	474	4169.47	167	615258	83	86.2158	1705
chrXVI	M	208			627472	0.5	627472	3105	23369.1	99	627472	3031	28616.7	156	627473	2930	21148.5	369
chrXVI	P	580.333			643819	98.5	643947	140	225.738	632	643760	355	1485.15	438	643750	669	2829.78	671
chrXVI	P	675	TIF5	846	649550	149.5					649699	206	458.47	770	649400	539	2662.82	580
chrXVI	M	560.5	PUF2	2214	651448	15	651433	162	757.844	176					651463	175	505.572	945
chrXVI	M	727			696695	210					696485	91	79.5446	1220	696905	1213	11669.2	234
chrXVI	P	671			713517	43	713560	103	51.8089	1022	713474	328	1769.24	320
chrXVI	M	727	SYT1	2225	722492	13.5					722478	257	293.162	1115	722505	1393	10613.5	339
chrXVI	P	295	RPN7	648	743102	149	743251	359	1071.14	322	742953	806	4979.01	268
chrXVI	P	434			766390	4.5	766386	231	593.583	393					766395	239	1428.5	475
chrXVI	M	164.5			775441	9					775450	1231	8875.06	218	775432	1291	19995.6	111
chrXVI	P	503.5	SCD6	421	793108	38.5					793147	488	1560.54	589	793070	714	4708.12	418
chrXVI	P	564.5	CTF4	700	799934	11.5					799945	681	1205.58	889	799922	2594	24728.8	240
chrXVI	M	746.5	YPR148C	797	827343	64					827407	235	829.686	533	827279	1146	3239.91	960
chrXVI	M	485.5			888774	25.5					888748	964	2701.27	642	888799	1200	9358.64	329
chrXVI	M	318.5	SEC23	437	899230	33.5					899197	1829	8514.66	382	899264	1966	18255.9	255

## Sheet: mid_sporulation
chr	strand	avrRank	int_to_ORF	relStart	avrStartLoc	startRange	3.75h_Start	3.75h_Size	3.75h_Score	3.75h_Rank	4h_Start	4h_Size	4h_Score	4h_Rank	4.25h_Start	4.25h_Size	4.25h_Score	4.25h_Rank
chrI	M	502			9248	62.5	9167	956	5378.17	731	9286	619	5808.65	428	9292	2038	27058.6	347
chrI	P	504.333			26519	84	26629	267	821.131	1164	26461	739	28555.9	87	26468	493	8371.7	262
chrI	M	564.5			27368	27.5					27341	754	3469.99	817	27396	933	13529.2	312
chrI	M	628	PTA1	1116	59936	144.5	60121	715	5480.44	546	59832	913	3330.18	972	59855	1068	13490	366
chrI	P	677			79652	2.5					79655	815	4124.82	759	79650	877	6235.28	595
chrI	M	783.667			92352	10	92358	1054	5162.66	826	92359	3952	21073.1	726	92339	2878	13569.8	799
chrI	M	796	SSA1	743	140688	160.5	140849	558	2860.67	799	140528	561	2686.54	793
chrI	M	674.5			158633	67	158566	870	8324.2	432	158700	562	2236.95	917
chrI	M	780			175060	166					175226	2649	16487	642	174894	2137	8114.46	918
chrI	P	470	FLO1	789	204192	19.5					204212	571	3211.59	692	204173	734	12918.4	248
chrI	M	505.667			204849	81.5	204741	267	821.131	1163	204904	743	27331.5	93	204902	493	8371.7	261
chrII	P	701.333			2417	92	2508	400	914.173	1372	2420	3404	30391	455	2324	3544	55885.8	277
chrII	M	704.5			13330	107.5	13222	422	1212.24	1216					13437	3389	73702.4	193
chrII	M	759.333			23471	65	23469	1355	8306.29	677	23537	488	2105.31	854	23407	1203	6204.61	747
chrII	M	330			28671	20	28673	1120	9083.27	519	28650	1756	28016.1	243	28690	2002	38138.2	228
chrII	P	594.667			40765	67.5	40852	1685	10306.5	679	40727	1836	10995.4	661	40717	3398	33413.5	444
chrII	P	636			62976	98.5	62877	3082	37187.4	334	63074	1794	6845.1	938
chrII	M	108.5			69630	19	69611	1238	35576.4	110	69649	2415	82576.5	107
chrII	P	608	KIP1	497	102383	212	102457	2739	21254.4	537	102558	2591	13358.8	746	102134	3051	25022.9	541
chrII	P	433.333			113682	73.5	113778	1640	15014.5	453	113636	1809	19159	376	113631	1748	16397.7	471
chrII	P	794	SEC17	465	125590	84.5	125675	371	1416.67	986	125506	523	3516.35	602
chrII	M	560.5	COR1	507	135009	15	134994	1048	9634.66	450	135024	267	1560.47	671
chrII	P	766.333			160029	19.5	160052	643	1840.97	1220	160023	1320	10704.9	501	160013	1341	9988.34	578
chrII	M	393.667			181350	145	181161	2899	35134.2	331	181451	3181	34859.4	358	181437	3189	28720.8	492
chrII	P	620			203067	18	203049	464	6993.78	256	203085	1018	3645.83	984
chrII	P	478.667			207078	19	207101	2106	13079.6	669	207069	2086	18588.4	461	207063	2109	31066.2	306
chrII	M	281.333			258868	29.5	258835	1431	18735.4	299	258876	1039	15663.6	261	258894	955	14788.7	284
chrII	M	498.333			311397	176	311176	492	2490.76	806	311487	822	7253.79	468	311528	868	16768.8	221
chrII	M	18.5			330348	10					330338	2241	205894	25	330358	2435	459847	12
chrII	P	676			330390	12	330399	614	3117.73	804	330375	617	4162.96	600	330395	655	4427.7	624
chrII	M	164.667			368324	19.5	368300	1694	24356	272	368334	1985	55961.7	144	368339	1929	92656.4	78
chrII	M	234.5	TAT1	585	377848	3.5					377852	1748	23218.6	300	377845	1772	45570.5	169
chrII	M	664.667			378606	57.5	378558	2460	23439.9	433	378586	730	2401.99	1033	378673	731	6223.06	528
chrII	P	153.333			390010	21	390033	1642	25334.8	246	390006	1683	42253.5	157	389991	1721	104033	57
chrII	P	306.333			466545	54	466606	1544	35507.4	141	466498	3145	28045.2	460	466532	1672	23648.9	318
chrII	P	369	TEF2	673	478344	63	478281	678	8180.92	333	478407	1447	14296	405
chrII	M	513.333			515502	10.5	515491	1767	12818.5	578	515512	1825	19459.4	371	515503	1780	12853.8	591
chrII	P	5.5			537648	2.5					537646	2059	429593	4	537651	2087	534946	7
chrII	P	419.5			545007	15	545022	922	9641.7	387	544992	918	8213.73	452
chrII	M	451.5			553334	0	553334	2263	28069.7	322	553334	1598	11074.5	581
chrII	P	448.333			559882	3.5	559886	1024	8409.62	505	559879	812	8417.29	384	559882	1061	10197.6	456
chrII	M	707.333			572368	32.5	572327	430	2250.7	785	572385	2388	11426.4	794	572392	2390	19548.7	543
chrII	P	652.333			572379	168	572572	852	2742.3	1126	572236	1059	6958.58	618	572329	1351	26835.6	213
chrII	M	495	SSE2	1037	574959	46.5	574952	960	11327.3	347	575009	1031	6655.86	626	574916	1030	8969	512
chrII	P	50			589591	9.5	589600	1695	57519.1	80	589591	1726	105123	43	589581	1795	178806	27
chrII	P	106			597261	3	597263	1610	56593.1	76	597257	1619	59597.3	92	597263	1593	43907.4	150
chrII	P	552.667			600572	207	600437	1589	49772.5	92	600432	1283	25289.9	204	600846	588	934.72	1362
chrII	M	232			624980	27.5	624951	446	4486.14	408	624984	510	11417.8	176	625006	551	18815.7	112
chrII	P	425.333			634812	220.5	634524	311	1015.04	1111	634965	1590	61073.1	88	634948	1609	79419.7	77
chrII	M	776	ISW1	1797	709742	114.5	709628	1311	9041.18	603	709857	1469	5488.29	949
chrII	P	16.3333			718879	15.5	718894	1791	237370	6	718863	1824	280216	9	718880	1769	156321	34
chrII	M	695.333			719099	35	719056	680	7144.12	384	719115	196	295.595	1497	719126	779	15868.7	205
chrII	M	317			727170	19.5					727190	638	10209.2	241	727151	599	6962.82	393
chrII	M	606	RGD1	481	734158	151.5	734006	1130	5909.04	787					734309	1491	15284.5	425
chrII	P	151			741747	16	741763	264	4434.7	218	741731	312	12145.4	84
chrII	M	178			771152	12.5	771139	2163	47484.3	151	771164	2163	42459.6	205
chrII	P	218.5			782478	6	782484	744	10356.7	283	782472	771	19990.4	154
chrIII	P	358			24784	44.5	24739	2159	25247.8	352	24828	1538	16632.7	364
chrIII	P	35.6667			83346	119	83393	705	49996.4	18	83442	710	66275.8	23	83204	1019	56133.3	66
chrIII	M	377.333			104397	5.5	104401	2242	16971.3	553	104390	2305	31711.2	292	104400	2325	35607.7	287
chrIII	P	280			106927	2					106929	1256	15924.5	319	106925	519	9349.64	241
chrIII	P	558.5			118542	21.5	118564	430	2427.06	726	118521	479	4891.72	391
chrIII	M	53.6667			133452	44	133411	371	23282	29	133445	341	16599.5	64	133499	375	20409.7	68
chrIII	M	121.667			149147	22	149123	814	13170	229	149167	845	27769.5	117	149151	931	115574	19
chrIII	M	394			173541	57.5	173468	452	4628.78	401	173583	585	4246.96	554	173571	613	11696.8	227
chrIII	M	719.333	BUD5	254	199295	183	199223	1152	7384.8	649	199148	1089	7534.38	583	199514	1786	6700.39	926
chrIII	M	615			206689	104.5	206557	352	1680.48	843	206744	544	3284.56	656	206766	605	8063.64	346
chrIV	P	443.667			5844	11	5855	1865	16281.4	472	5843	1920	14568.4	530	5833	1943	26783.1	329
chrIV	M	73			28887	3	28884	2518	86951.9	79	28888	2480	115354	70	28890	2615	140766	70
chrIV	M	369.333	GCS1	380	51793	33.5	51765	813	7930.34	423	51781	814	8060.75	404	51832	857	13359.9	281
chrIV	P	277.5			51906	15.5					51922	2210	28776.8	309	51891	2263	40152.1	246
chrIV	M	315			74038	173.5	73865	1787	15350.1	482	74212	3490	93251.6	148
chrIV	M	583			76722	17.5					76705	679	2398.04	988	76740	6127	150810	178
chrIV	P	170.5			114490	1	114489	1484	43006	108	114491	1474	24707	233
chrIV	P	756			134950	10	134962	1668	9248.24	744	134942	2402	18302	526	134945	2483	8172.72	998
chrIV	M	790.5	YDL172C	333	148753	17	148770	926	8286.85	460	148736	285	787.989	1121
chrIV	M	156.5	DHH1	726	171204	93.5	171111	599	26904	53					171298	577	9850.5	260
chrIV	M	578			172268	20	172243	896	4872.15	754	172283	1645	28883	227	172278	960	4893.45	753
chrIV	P	733			183252	41.5	183293	939	6911.2	570	183210	1321	5383.37	896
chrIV	P	191.667			242262	6.5	242268	2644	54970.7	161	242255	2629	63307	165	242263	2653	46654.3	249
chrIV	P	172			255337	28.5	255368	1145	15967.2	282	255332	1193	31573.8	150	255311	1227	56074.4	84
chrIV	M	106			255459	21	255431	1345	39981.2	104	255472	1395	45036	119	255473	1435	59481.2	95
chrIV	M	529.5			267346	42.5					267304	295	1863.36	636	267389	2330	24123.7	423
chrIV	M	206.667			272043	13	272029	1486	23823.1	234	272046	1605	25785.1	240	272055	1610	44786.9	146
chrIV	M	340.333			276663	43.5	276609	1302	11061.9	487	276685	1380	16601.2	334	276696	1409	29607.4	200
chrIV	M	537.5	LUC7	533	300466	1	300467	1028	9764.26	435	300465	966	6042.32	640
chrIV	M	275	MRK1	535	314213	11	314201	3464	32884.7	436	314223	1356	30908.2	170	314216	1321	25668.1	219
chrIV	P	201			330650	2	330652	1351	25694.7	178	330648	2417	42642	224
chrIV	M	286.5			337386	8	337378	986	14061.8	275	337394	1106	14790.7	298
chrIV	M	374.5			356839	140					356699	587	3778.21	628	356979	1013	33386.1	121
chrIV	M	123.333			403506	21.5	403483	2534	51681.2	163	403508	2563	75132.7	138	403526	2645	143861	69
chrIV	M	697	YDL027C	617	404340	138	404202	290	1771.51	681	404478	225	1219.36	713
chrIV	P	497.5	GPD1	567	412392	35					412357	364	2654.27	550	412427	328	3223.9	445
chrIV	P	280			433388	4.5	433392	702	8454.8	337					433383	695	13375.4	223
chrIV	M	24.3333			436977	10.5	436966	525	36784.3	19	436978	541	44317.9	30	436987	545	59102	24
chrIV	P	419			438116	171.5	437944	1326	18567.3	279	438287	2238	16108.6	559
chrIV	P	676			470942	7.5					470950	302	2007.69	612	470935	789	4111.46	740
chrIV	M	606			500381	96					500477	2568	17599.4	591	500285	1830	12407.8	621
chrIV	M	30.6667			541448	32.5	541413	2736	94686.3	78	541452	928	146738	8	541478	985	296286	6
chrIV	M	367			560656	190.5					560465	1800	23384.4	310	560846	1942	19967	424
chrIV	P	584			580630	52.5	580682	919	5352.39	709	580577	1604	14308.1	459
chrIV	P	732			622575	101					622676	390	1446.97	954	622474	2026	17672.2	510
chrIV	P	291.5	YDR089W	1249	623361	36	623325	875	10556.3	335	623397	884	13791.6	248
chrIV	P	27			636427	8.5	636437	3269	198625	30	636420	3274	288291	26	636423	3306	354029	25
chrIV	M	749.5			652400	5.5	652406	439	3750.01	485	652395	329	1110.75	1014
chrIV	M	169			665052	7.5					665045	3837	80091.2	193	665060	3906	108860	145
chrIV	P	673.5			666909	1					666908	597	3107.36	737	666910	602	4188.86	610
chrIV	M	38.5			681856	33.5					681822	1362	97467.5	37	681889	1434	111111	40
chrIV	P	388.333			685761	11.5	685774	2168	19408.4	459	685757	2202	26832.8	328	685751	2226	27169	378
chrIV	M	412.5			685766	2					685768	1828	16659.8	441	685764	1842	21837.6	384
chrIV	P	398.333			720997	172	721124	346	2574.65	561	721088	293	3940.93	297	720780	752	10259.4	337
chrIV	M	737	SAN1	479	743395	231.5	743138	2185	17876.3	510	743601	1405	6909.06	778	743447	1143	4309.37	923
chrIV	M	767			748924	37	748887	208	741.574	1041					748961	337	3034.33	493
chrIV	P	356			751488	5					751493	1246	13264.4	373	751483	1553	21119.9	339
chrIV	P	645.667			776046	217	776332	2279	9496.24	934	775909	2663	17408.4	621	775898	2730	32475.7	382
chrIV	M	653.667			789182	195.5	788923	555	4981.85	458	789309	932	5482.56	667	789314	915	4009	836
chrIV	P	118.5			790188	8	790196	1629	42254.6	122					790180	1687	56551.7	115
chrIV	M	395.667	ARG82	218	811414	102.5	811304	608	9925.46	227	811509	786	8093.59	387	811430	717	5451.86	573
chrIV	P	52			816692	26.5	816726	860	36207.4	61	816677	971	49652.5	59	816673	993	82079.3	36
chrIV	P	296			821094	2.5	821096	3184	54267	211	821091	2663	27682	381
chrIV	P	605.5			829464	20.5					829484	541	2578.17	796	829443	894	9542.49	415
chrIV	M	794			856187	2	856189	308	1716.79	739	856185	972	4221.42	849
chrIV	M	648.667			867601	29	867626	2597	36840.6	277	867610	236	849.911	983	867568	2145	12543.7	686
chrIV	P	517.667	MSS4	630	868854	235	868624	1749	19620.1	366	868845	1540	12925.8	485	869094	1268	7253.36	702
chrIV	M	9.66667			905197	17	905177	1433	158825	10	905203	1494	220147	10	905211	1495	292548	9
chrIV	M	463.333	YDR220C	178	907115	50.5	907052	1662	12269.8	567	907140	1654	11427.8	585	907153	1792	32615.7	238
chrIV	P	276			917362	15	917377	2999	35129.8	348	917363	1772	22747.4	316	917347	4450	115913	164
chrIV	P	467	VHS1	807	956820	160.5	956980	568	4861.31	483					956659	931	9027.55	451
chrIV	M	794			967764	149.5	967615	1089	6820.06	664	967914	1123	4430.17	924
chrIV	M	192.333			995670	34.5	995632	1561	26815	208	995678	1499	25631.8	231	995701	1774	50919.1	138
chrIV	M	60			1022518	7.5					1022511	646	26353.4	81	1022526	663	51569.8	39
chrIV	P	167.667			1032208	14.5	1032198	2876	158896	33	1032199	2738	83547.4	127	1032227	2673	35889.9	343
chrIV	M	664.5			1045196	0.5	1045196	809	5299.76	635	1045197	722	4047.71	694
chrIV	M	382.5			1095812	0.5					1095811	290	2964.16	390	1095812	281	3452.85	375
chrIV	M	538.5			1101937	1					1101936	343	2611.79	528	1101938	350	2814.56	549
chrIV	P	63			1102037	7	1102044	1367	46239.6	81	1102030	1400	83597.1	45
chrIV	P	361.333			1129497	34.5	1129541	653	5385.2	502	1129478	978	11009.1	350	1129472	1110	20748.8	232
chrIV	P	595.333			1166185	56.5	1166256	502	2626.2	786	1166143	563	5070.63	449	1166157	523	4176.76	551
chrIV	P	233.333			1185988	10.5	1186002	3169	43051.6	293	1185982	3199	55974	228	1185981	3161	77450.2	179
chrIV	M	265.667			1195210	55	1195140	2976	66570.3	146	1195250	3051	42561.4	287	1195240	3006	38034.6	364
chrIV	P	127.5			1219280	17.5	1219298	1690	32291	177	1219263	1761	79379.1	78
chrIV	M	145			1224584	4	1224580	1076	33996.3	90	1224585	1101	28715.7	153	1224588	1061	23132	192
chrIV	P	197			1234258	185.5	1234388	3347	56791.9	214	1234369	3318	52008.2	247	1234017	2131	66803.7	130
chrIV	P	313.5			1262058	221	1262279	733	21935	102	1261837	871	6646.87	525
chrIV	P	309.5			1277554	17.5	1277572	936	11207.1	343	1277537	953	13724.6	276
chrIV	P	506.333	PDR15	884	1280094	37.5	1280135	2638	26724.7	404	1280086	2658	23353.1	470	1280060	911	5828.55	645
chrIV	P	407.667			1320120	118	1320189	775	11779.1	252	1319967	1031	8402.98	497	1320203	782	7313.4	474
chrIV	P	626.333	NPL3	674	1329457	1.5	1329457	9965	58084.1	708	1329458	583	4377.82	536	1329455	580	3787.76	635
chrIV	P	465			1338102	0.5					1338103	1326	9098.42	590	1338102	1366	18509.5	340
chrIV	M	757.5			1398856	43.5	1398813	780	2908.67	1002					1398900	881	7659.17	513
chrIV	P	223.333			1416991	27	1417018	1394	20459.3	264	1416964	1492	23074.8	252	1416991	1439	39097.9	154
chrIV	M	572.5			1417006	1					1417007	723	4194.46	679	1417005	1705	16070.4	466
chrIV	M	606.5	PKH1	1256	1433012	111.5	1432900	480	1782.32	1006					1433123	4732	95767.8	207
chrIV	M	279			1459392	164.5	1459227	1356	16940.7	315					1459556	3102	55708.6	243
chrIV	M	669			1461547	116	1461614	1993	20911.2	385	1461630	4237	55258.7	308	1461398	507	908.762	1314
chrIV	M	60			1468576	7					1468569	2251	103006	74	1468583	2283	159743	46
chrIV	P	377.667			1473136	11.5	1473149	1559	13734.6	467	1473132	1591	15782.9	403	1473126	1595	27037	263
chrIV	M	20.3333			1487345	20	1487326	1680	99769.1	31	1487342	1703	178333	19	1487366	1763	337601	11
chrIV	P	529			1487510	1.5					1487512	1112	7842.36	571	1487509	1364	12525.6	487
chrIV	M	672.667			1502725	34.5	1502690	487	2468.48	805	1502725	461	2485.28	718	1502759	3056	27452.8	495
chrIV	M	487.667			1505045	26.5	1505011	1147	11040	431	1505064	1170	8096.17	582	1505061	1250	12121.5	450
chrIV	P	508.333			1509918	17.5	1509936	1750	11534.6	629	1509917	2185	30042.8	293	1509901	2484	17524.8	603
chrV	M	608			12994	49	12935	1261	10149.8	523	13013	1379	8000.86	678	13033	1519	10270.3	623
chrV	M	354.667			39726	14.5	39714	1389	16259.4	350	39720	3264	30976.4	421	39743	3340	50543.6	293
chrV	M	709	multi		68766	227					68539	964	3747.67	932	68993	1518	13975.8	486
chrV	M	259			82767	76	82771	1473	37438.3	128	82841	1535	28576.9	211	82689	1403	14072.1	438
chrV	M	36			110647	28.5	110610	2065	83247.1	64	110664	2133	159901	34	110667	2186	422478	10
chrV	P	651			123782	199	123981	326	2231.95	605	123583	718	3954.48	697
chrV	M	132			126505	11	126492	1826	42719.4	138	126508	1869	57048.7	126	126514	1874	57114.5	132
chrV	P	601.5			141335	8					141343	974	10147.1	380	141327	295	1319.55	823
chrV	P	425.5			175128	36	175164	849	9087.87	377	175092	944	8234.81	474
chrV	P	509			196852	13	196865	1691	19797.1	349	196839	1472	8615.54	669
chrV	M	444.333			210290	142	210112	917	7847.81	484	210363	1223	10695.4	473	210396	1332	16270.9	376
chrV	M	88			221616	20.5	221592	3454	110295	88	221622	3456	122078	101	221633	3537	176789	75
chrV	M	707.667			239710	155.5	239519	1337	16059.6	340	239830	1636	10935.9	608	239781	1561	3791.8	1175
chrV	P	108			242994	4.5					242998	595	17877.5	133	242989	614	28602.4	83
chrV	P	334.667			266344	13	266356	280	3326.23	344	266347	689	7111.31	386	266330	1361	21873.6	274
chrV	P	493.667			280351	7.5	280360	307	2444.26	528	280347	344	3071.18	456	280345	348	3121.12	497
chrV	M	153.333			280840	8	280838	991	32031.5	86	280833	883	21806.8	162	280849	949	18894.4	212
chrV	P	584.667			293065	116	293116	1611	20810.9	306	293155	1145	10382.8	444	292923	1334	4339.96	1004
chrV	M	519.5			311424	37.5	311386	2814	28640.6	403					311461	2903	18939.3	636
chrV	M	673.5	YER076C	526	312972	91.5	312880	345	1625.66	853	313063	4423	36126.6	494
chrV	P	776			332364	8.5					332373	402	1466.59	971	332356	711	5242.84	581
chrV	M	109.667			335585	72	335667	2558	138583	36	335565	2161	77374.7	98	335523	2077	44860	195
chrV	M	781.333			349440	69	349448	644	9365.24	267	349505	518	4621.79	457	349367	93	78.6845	1620
chrV	P	182.5			359232	14.5					359247	413	6422.95	249	359218	1051	35140.1	116
chrV	P	519.333			364367	131.5	364541	1855	16052.7	475	364283	2062	14153.1	589	364278	2130	19158.4	494
chrV	M	316.333			371847	223.5	371691	1621	29247	192	371711	3777	43024.5	348	372138	3893	42909.1	409
chrV	P	116.5			372068	9.5					372078	1183	53725.6	76	372059	1183	31940.6	157
chrV	M	390			386194	51.5	386142	2860	36133	313					386245	3529	33242.3	467
chrV	M	763			393820	32.5					393787	3282	18793.2	686	393852	3109	13563.7	840
chrV	M	524.333			395320	197.5	395177	4495	77850.1	205	395572	214	430.528	1339	395211	1329	129745	29
chrV	P	96.6667			404583	15.5	404601	2067	86676.3	63	404570	2164	109670	60	404577	2104	54508.4	167
chrV	P	638	RSP5	574	410763	114	410649	1425	7319.76	797	410877	1777	15180.9	479
chrV	P	514.333	SAK1	1507	418788	207	419053	1672	17281.5	396	418672	1841	12245.9	611	418639	2073	17166.5	536
chrV	P	676.5			432491	164	432655	683	2156.35	1141	432327	1713	31888.5	212
chrV	M	216.5			500466	12.5	500454	1051	16622.3	238	500479	1114	22982.7	195
chrV	M	597.667			522516	212	522315	737	4642.76	659	522495	1318	8617.77	620	522739	1581	13723.4	514
chrV	M	264.333			550985	208	550797	1054	10156.4	430	551213	1492	22665.2	258	550945	1231	44692.1	105
chrV	P	278.333			552411	23.5	552441	672	8089.53	338	552394	755	9733.96	314	552398	757	17765	183
chrV	M	454.333			571208	178	570988	654	6106.15	442	571344	829	6112.16	544	571291	976	11916	377
chrVI	P	797	YFL068W	76	129	0					129	298	578.054	1359	129	2883	53350.1	235
chrVI	P	637			1218	219.5	1438	318	1786.18	734	999	1714	12779.7	540
chrVI	P	574			3788	174	4001	576	3184.44	748	3653	1000	7321.68	547	3709	981	9995.77	427
chrVI	P	59			51198	3.5					51202	1770	84562	68	51195	1816	120937	50
chrVI	P	137			56170	3.5	56173	1747	54964.9	91	56172	1711	58787.5	106	56166	1614	31863.5	214
chrVI	P	482.5			58010	4.5	58005	3048	31697.2	392	58014	563	3963.66	573
chrVI	M	543			79278	13	79264	1144	6852.18	696	79281	1184	10395	471	79290	1262	12006.7	462
chrVI	M	234.333			90719	6.5	90715	3030	43817.2	270	90727	3079	57137.6	213	90714	3059	59274.5	220
chrVI	M	495	LPD1	686	102441	0	102441	825	8073.24	421	102441	722	5106.45	569
chrVI	M	722			110420	40	110380	379	1932.47	803	110460	2563	15961.1	641
chrVI	P	39.6667			110455	4	110455	757	28714.9	67	110451	722	52710.4	36	110459	799	102533	16
chrVI	M	201.5			111956	3.5					111953	542	11892.5	181	111960	4078	78652.8	222
chrVI	M	524.667			114006	59	113930	2399	33383.6	284	114048	1462	9638.69	617	114041	1499	8961.21	673
chrVI	M	465.333			137308	18.5	137318	2848	68888.3	133	137322	2811	36996.6	305	137285	1823	6429.26	958
chrVI	M	661.5	SAD1	671	155202	44.5					155157	215	844.612	928	155246	360	4162.68	395
chrVI	P	613.333			156045	51.5	156098	899	4250.02	850	156042	656	5050.14	521	155995	1301	12239.6	469
chrVI	P	281.667			167718	19.5	167739	562	3600.39	650	167714	1696	55869.8	116	167700	1888	90543.6	79
chrVI	M	438.5			180177	241	179936	1101	15743.3	274	180418	2392	16071.7	603
chrVI	P	3			199582	22.5	199599	2028	338512	4	199554	2100	527162	2	199592	2091	718401	3
chrVI	M	323.333			210383	222	210093	1559	19147.8	326	210518	2028	24245.4	335	210537	2091	30587	309
chrVI	M	505.333			233536	149	233345	1298	9547	571	233621	1535	10782.1	574	233643	1604	20010.9	371
chrVI	P	443.5			252520	111.5	252632	824	10771.2	301	252409	888	6134.88	586
chrVII	M	347.667			31763	3	31766	4032	102785	126	31764	3860	55299.3	278	31760	3857	24884	639
chrVII	P	232			35350	44.5					35394	1063	15554.7	267	35305	1474	31756.4	197
chrVII	P	355			48512	0.5					48511	2976	54789.3	214	48512	2356	21153.4	496
chrVII	M	195.333			64493	66	64431	543	6719.93	324	64563	713	15909.3	177	64484	992	44255.2	85
chrVII	P	271.5	SHE10	772	68370	226.5	68597	764	13689.9	194	68144	1137	12906.7	349
chrVII	P	441.667			84798	42	84773	2576	32865.1	309	84769	2528	24210.5	415	84853	2472	17461.6	601
chrVII	P	392			91364	21	91387	3124	28767	448	91361	3129	45664.1	271	91345	2690	25852.6	457
chrVII	M	615.5	KEX1	1244	113420	18	113438	899	10242.4	361					113402	637	2632.07	870
chrVII	M	622	YGL182C	219	157377	28	157409	1000	24057.3	135	157368	904	8065.66	458	157353	870	1686.26	1273
chrVII	P	81.3333			159675	207.5	159405	3372	122892	71	159799	2943	110531	91	159820	2925	137158	82
chrVII	P	184			166800	3	166803	2222	50213.9	143					166797	4107	78663.5	225
chrVII	M	635			196407	147	196596	996	8020.53	522	196302	889	5208.53	668	196324	2694	14936.1	715
chrVII	P	18.3333			197820	16	197841	1222	82135.9	22	197811	1262	143545	16	197809	1262	160594	17
chrVII	P	641.333			230163	47	230219	1654	11485.5	601	230145	708	3331.05	803	230125	839	7259.33	520
chrVII	M	74.5			249670	3					249673	1253	83381.2	41	249667	1212	43432.6	108
chrVII	P	81.6667			289488	20.5	289512	2161	61950.3	111	289480	2211	96666.1	79	289471	2240	143170	55
chrVII	P	650.5			310310	16	310294	548	5348.96	422	310326	332	1389.11	879
chrVII	M	645			352096	18	352117	625	4278.64	606	352081	555	3911.06	572	352089	546	2756.84	757
chrVII	P	71.6667			357121	48.5	357173	1405	107233	17	357114	1423	73018.7	58	357076	1480	42183.2	140
chrVII	M	623	MPS2	286	367802	25.5	367827	559	6795.5	329					367776	1053	4004.12	917
chrVII	P	447			418714	3					418717	413	3429.53	489	418711	385	4262.2	405
chrVII	P	496			422030	29	422060	865	6290.73	577	422002	931	11076.8	339	422029	1033	7898.15	572
chrVII	P	471.667			435516	21.5	435495	1356	27066	166	435515	1199	12858.6	368	435538	296	1212.99	881
chrVII	P	784	STT3	1058	453462	2.5	453459	232	1200.74	792	453464	596	2946.24	776
chrVII	M	40.3333			465687	116.5	465608	687	31500.9	51	465611	694	56490	32	465841	976	76150.8	38
chrVII	P	295			465715	81.5	465822	1931	23429.7	330	465659	2063	29408	280	465664	2434	39010.8	275
chrVII	M	374			494351	20	494328	1402	9770.35	599	494357	1530	18048.4	341	494368	2035	48525.9	182
chrVII	P	421.333			514459	4.5	514453	1993	27300.3	288	514461	1851	18177	409	514462	1963	15245	567
chrVII	P	315.333			560447	99	560575	763	9517.62	318	560388	1010	15289.5	259	560377	1016	12725	369
chrVII	P	2			607322	14.5	607337	1898	366217	3	607308	1915	501345	1
chrVII	P	670.333			634162	9	634171	1157	6040.93	788	634163	1213	7295.68	657	634153	1219	9501.25	566
chrVII	M	742.667			634163	21	634137	509	2194.18	902	634173	2296	15316.1	609	634179	2662	14730.7	717
chrVII	P	139.333			703052	38.5	703007	2146	32939.8	248	703084	2085	72350.9	103	703064	2118	116541	67
chrVII	M	345.5			706798	15					706813	1480	18182.2	326	706783	1474	18649.5	365
chrVII	M	700			715549	164.5	715330	195	715.689	1017	715659	545	3422	637	715657	569	5560.41	446
chrVII	P	310			715710	17.5	715732	1254	19058.2	253	715701	1249	17592.6	285	715697	1379	16065	392
chrVII	P	444.333			800448	160	800366	1453	11786	518	800329	1380	12777.5	436	800649	1219	14705.8	379
chrVII	M	420			855010	8.5	855000	1282	9786.5	548	855013	1265	13349.1	377	855017	1277	17466.6	335
chrVII	M	192			867638	3					867635	1368	23733.6	229	867641	1383	37534.8	155
chrVII	M	474			892075	197.5	891859	1893	11870.6	663	892111	2238	16573.6	542	892254	2462	48053.1	217
chrVII	M	103.667			951294	67	951238	1825	42368.4	140	951372	1945	70281.6	95	951273	1877	92950.5	76
chrVII	M	441			968468	46	968412	2272	16212.3	586	968504	638	5660.03	465	968489	2463	39782.7	272
chrVII	M	603			999175	47	999222	877	8611.46	420	999128	334	1614.39	786
chrVII	P	197.333			1022625	108.5	1022766	2113	35393.6	219	1022549	2342	50178.1	184	1022560	2353	51874.7	189
chrVII	M	219.5			1039361	20	1039341	868	11848.3	290	1039381	1089	28895.7	149
chrVII	M	424			1045073	232	1044841	982	9852.73	409	1045305	1393	12740.7	439
chrVII	P	784.5	YOR1	2931	1055755	118	1055873	523	4576.79	470	1055637	329	944.169	1099
chrVII	M	386.5	YGR296C-A	408	1089037	67					1088970	1172	10709.5	440	1089104	2140	29333.8	333
chrVIII	P	668			48739	86					48825	380	848.675	1273	48653	1893	107855	63
chrVIII	M	595.5			49182	11					49171	438	1849.53	869	49193	519	7255.71	322
chrVIII	P	283.333			54437	9.5	54448	411	5957.49	269	54429	671	8693.76	312	54434	1082	17608.4	269
chrVIII	M	717.5			64366	0.5	64366	1231	9888.12	526	64365	1287	5170.72	909
chrVIII	M	567.667			78611	107	78513	603	3814.27	655	78594	671	4128.01	648	78727	964	10955.4	400
chrVIII	P	340			78862	129.5	79006	1473	10832.1	572	78834	1648	21403.7	311	78747	1875	54484.8	137
chrVIII	P	224			131926	12.5	131918	779	50283.2	26	131917	717	21479.3	135	131942	594	5175.93	511
chrVIII	M	605	RPN1	1541	163170	2.5	163168	1377	13018.9	439	163173	772	3832.54	771
chrVIII	P	251.5			175432	4.5					175437	1412	29891.6	189	175428	1403	20296.4	314
chrVIII	M	405.5			262646	2.5					262648	429	4947.93	347	262643	255	2408.51	464
chrVIII	M	323.5	KSP1	584	270964	115	270849	1450	20768.7	273					271079	2564	31514	374
chrVIII	P	28			356316	2.5	356314	2106	137703	24					356319	2071	186650	32
chrVIII	P	373.5			360817	1	360816	1948	26274.7	294	360818	1921	17174.8	453
chrVIII	P	744.5			397132	21.5					397153	1315	3934.68	1079	397110	1791	19653.6	410
chrVIII	M	586.667			401001	108.5	400862	445	3447.15	538	401063	703	3122.04	835	401079	766	9022.85	387
chrVIII	M	538.667			402749	5.5	402751	378	4200.46	371	402754	313	3506.65	352	402743	296	1184.36	893
chrVIII	P	593.667			412905	137	412815	586	11802.3	165	412813	555	4227.24	527	413087	222	620.865	1089
chrVIII	M	243			439219	20.5	439197	2336	34955.8	259	439222	2162	30536.6	284	439238	2146	49441.4	186
chrVIII	P	660.667			448229	88	448346	2100	13831.3	631	448170	2285	11389.7	767	448172	2456	18024.2	584
chrVIII	P	406.667	FMO1	703	454932	138.5	455109	385	4063.9	382	454832	3329	28073.3	483	454856	765	9930.65	355
chrVIII	P	505	YHR182W	1429	469648	61.5	469591	924	6788.26	573	469638	708	6853.29	413	469714	2707	22991.6	529
chrVIII	M	66			475528	9	475516	423	17895.9	60	475534	846	38332.3	77	475534	842	49114.7	61
chrVIII	P	419.333			502425	214.5	502293	1939	42828.4	149	502277	1926	29817.6	250	502706	1337	5605.32	859
chrVIII	P	423.5	FLO5	2429	527821	7					527828	245	2419.24	407	527814	627	6236.29	440
chrVIII	M	679.5			557796	155.5	557641	552	2658.86	835					557952	989	8497.83	524
chrIX	P	379			356	15	368	601	4677.11	535	361	880	7952.53	446	338	6662	180800	156
chrIX	P	508			2318	154.5	2473	1846	12113.2	633	2164	1411	14643.9	383
chrIX	M	52.5			26357	18	26339	375	12481.9	84	26375	421	39971.1	21
chrIX	M	508.5	IMP2'	586	54435	71	54506	531	3787.52	588	54364	369	3459.01	429
chrIX	M	129			76231	27.5	76206	5083	123382	132	76225	2141	64571.4	131	76261	2194	71611.3	124
chrIX	P	69			77561	88	77509	2741	150624	35	77499	2716	131351	65	77675	2565	92114.4	107
chrIX	P	45.3333			151462	7.5	151470	3379	182674	37	151460	3922	213809	55	151455	4212	301687	44
chrIX	P	527.667			166305	55	166367	361	2268.3	661	166291	1049	7782.38	541	166257	1243	14889.3	381
chrIX	P	228.5			177899	10	177909	1689	18559	372	177889	1705	66205.3	85
chrIX	P	622	THS1	1647	214146	28.5	214174	442	4006.73	456	214117	265	1277.94	788
chrIX	P	460.667			226496	16	226493	2473	74549.1	101	226482	2421	31581.4	307	226514	2212	7555.2	974
chrIX	P	286.667			261078	12.5	261095	2251	35504.4	239	261070	2879	40709.1	283	261070	2937	39947.2	338
chrIX	M	597	PRM2	1241	283758	11					283747	3530	24533.1	579	283769	3591	24652.6	615
chrIX	P	173			292222	5.5	292220	3590	170905	48	292217	3576	104527	139	292228	1497	20602.5	332
chrIX	M	744.5			307596	125.5	307470	1473	8786.36	699	307721	2716	13071.6	790
chrIX	M	770	INP51	1984	351447	143					351304	470	1625.16	1003	351590	929	7689.84	537
chrIX	P	229.333			363169	81.5	363275	916	15410.9	217	363112	1354	18917.2	286	363119	1390	32053.3	185
chrIX	P	661.333			375397	162.5	375610	969	4446.93	867	375295	1484	12024.8	503	375285	1764	12161.5	614
chrIX	M	300.5			380525	12					380513	462	3360.93	552	380537	611	40728.7	49
chrX	P	403.333			2244	163.5	2456	1043	7623.54	576	2147	1644	16162.6	408	2129	2216	42356.8	226
chrX	M	696.5			28172	102.5	28070	704	4096.16	710	28275	1061	6126.27	683
chrX	M	598.667			115594	210.5	115319	515	3336.42	642	115723	1396	7508.82	719	115740	1846	18612.8	435
chrX	M	191			130906	7.5	130898	1727	28747.7	222	130913	1746	43189.9	160
chrX	P	272.5	YJL150W	139	137262	3.5	137266	2115	35214.6	221	137259	1893	23490.8	324
chrX	P	503			143120	23	143143	1425	8859.79	668	143121	1476	11530.7	513	143097	1631	22533.6	328
chrX	M	735			154521	194					154327	795	13085.3	237	154715	299	622.262	1233
chrX	M	606.667			165422	16.5	165403	1047	7716.76	569	165428	1083	6723.75	645	165436	1106	7778.04	606
chrX	P	10.3333			220937	31.5	220976	2450	526331	1	220923	2457	388684	7	220913	2450	272027	23
chrX	P	394			223662	8.5					223670	345	2810.57	498	223653	590	8979.93	290
chrX	P	758			225378	214.5	225593	685	3655.59	772					225164	1293	6717.27	744
chrX	P	449.5			231212	2	231210	2443	42154.7	206	231214	2207	12411.6	693
chrX	P	737.667			239401	53.5	239378	2298	10572.8	864	239466	1363	6207.56	823	239359	2291	19572.4	526
chrX	P	789	SRS2	915	258338	71.5	258409	2113	12192.3	717	258266	2301	9832.82	861
chrX	M	462			278643	2.5	278645	3464	58471.6	216	278644	3302	33192.1	396	278640	1488	7314.54	774
chrX	M	694.5			302858	32.5	302825	2770	22744.7	506	302890	1635	6791.06	883
chrX	M	363.333			313907	108	313763	690	5325.48	541	313978	904	10756.4	338	313979	1019	20296.6	211
chrX	M	320			330182	128.5	330017	1823	31628.9	203	330254	1949	21625.6	354	330274	2093	23708.7	403
chrX	P	166.667			360138	98.5	360256	908	13061.8	271	360099	1076	41630.5	86	360059	1110	31437.9	143
chrX	P	752.5			365678	7.5	365686	1118	5884	781	365671	419	2235.71	724
chrX	M	6			376139	31	376114	1186	135876	8	376176	1253	213154	6	376126	1224	408244	4
chrX	P	3.33333			376407	14	376425	897	174616	2	376398	915	212009	3	376397	967	316770	5
chrX	P	792.5			378598	6.5					378592	1423	13415.7	425	378605	171	425.475	1160
chrX	P	170.667			381185	6	381193	2275	48922	156	381181	2274	48533	185	381181	2245	57353.5	171
chrX	M	519			396647	13	396634	656	4868.2	563	396660	388	3375.78	475
chrX	P	288			425644	7					425651	1887	21994	345	425637	4933	92223.8	231
chrX	M	324.333			467134	13	467120	574	6803.03	345	467137	579	6140.89	374	467146	662	11456.1	254
chrX	M	93.3333			503701	60.5	503638	2295	63471.4	112	503707	3016	102067	110	503759	3124	184027	58
chrX	M	405	SSC1	1148	520454	96.5					520551	559	5618.36	397	520358	357	3862.18	413
chrX	M	216.667			594710	13.5	594695	3709	49336.2	297	594714	3817	77197.8	200	594722	3797	103936	153
chrX	P	314			624700	21.5	624723	1784	18373.1	397	624680	1841	16613	447	624696	3722	148239	98
chrX	P	24.5			626650	106.5	626756	1671	115405	21	626543	1885	155429	28
chrX	P	353			642054	153	642207	1035	13393.6	305	641901	1280	12797.8	401
chrX	M	582.5			646639	12	646627	670	6470.3	429	646651	2147	11195.6	736
chrX	M	377.667			662837	53	662769	1891	16801.6	464	662875	1940	18447	419	662868	2046	35751.8	250
chrX	P	663			705878	44.5					705923	816	5293.35	625	705834	1043	5966.8	701
chrX	M	203.5			716638	243.5					716394	2715	55152.7	199	716881	3559	71942.1	208
chrX	M	467.667			739956	11	739945	1865	14398.2	540	739957	1928	14578.4	532	739967	1946	26788.7	331
chrXI	M	247.333			7911	16.5	7897	1671	20862.8	316	7907	1715	27829.2	239	7930	1777	40636.6	187
chrXI	P	635.5	YKL202W	244	64065	3	64068	240	2122.31	466					64062	234	1098.04	805
chrXI	M	730.333			67820	26.5	67795	2406	10681.2	885	67817	3246	27072.8	488	67848	1094	4988.24	818
chrXI	P	75			84343	23.5	84374	1615	42217.8	121	84328	1695	80775.1	69	84327	1692	147660	35
chrXI	P	688.5			115031	11					115042	293	1199.59	892	115020	370	3410.65	485
chrXI	P	155			127296	5.5					127302	2503	56059.1	175	127291	2513	74714	135
chrXI	P	149			155128	165	155253	3019	54768.9	191	154923	3422	82068	166	155209	3142	135043	90
chrXI	P	135.5			174058	1.5	174057	1605	63444.7	65	174060	1515	29722.7	206
chrXI	P	573.5			180757	250	181007	716	6000.5	493	180507	1344	8180.48	654
chrXI	M	432			193178	5					193173	1354	10562	515	193183	1107	14652.5	349
chrXI	M	236.333			213723	131	213556	1033	15805.3	249	213818	1280	15664.6	327	213796	1326	39890.4	133
chrXI	P	290			213824	0.5					213824	2874	39599.2	291	213823	2917	44443.1	289
chrXI	P	693.333			232059	244.5	232312	525	7989.34	251	232043	667	3447	743	231823	1767	4979.09	1086
chrXI	M	629.333			255401	224	255108	1501	5007.74	1089	255540	1957	15447.6	511	255556	1984	30270.4	288
chrXI	P	260			275157	10.5	275169	1728	27560.7	236	275155	1770	23348.1	302	275148	1837	33054.9	242
chrXI	M	777			288675	3					288672	211	972.141	816	288678	234	1233.02	738
chrXI	P	753			296496	208	296389	2376	15417.8	640	296342	2397	8653.9	979	296758	1993	12819.6	640
chrXI	M	681.667			346865	21	346843	669	2580.45	982	346867	739	3777.35	752	346885	784	11384.2	311
chrXI	P	98.3333			358273	18	358296	2492	65978.8	118	358262	1321	45789.3	104	358260	1370	72037.5	73
chrXI	P	568.5			360000	8.5					360008	729	3732.55	751	359991	773	9127.03	386
chrXI	M	144.5			397236	11.5	397224	2541	50215.6	168	397247	2563	82532.3	121
chrXI	M	557.5			442846	7.5	442839	2197	40334.1	186					442854	1564	5843.86	929
chrXI	P	784.5	PAP1	566	443798	24.5					443822	881	2551.12	1094	443773	1030	9628.01	475
chrXI	M	690			448143	35	448103	457	1356.44	1187	448154	232	2081.89	451	448173	576	5830.45	432
chrXI	M	47.6667			450308	6	450303	1975	127383	27	450315	1972	145656	35	450307	1936	91646.3	81
chrXI	M	124			468782	2	468784	1696	37488.3	148	468780	1733	61454.2	100
chrXI	P	733.5			468928	6					468934	235	884.04	944	468922	275	2364.33	523
chrXI	M	403.333			478203	27.5	478171	1532	14565.2	434	478212	3145	29370.8	432	478226	2028	27228.7	344
chrXI	P	240			519199	9					519190	1511	83905.2	52	519208	313	3183.98	428
chrXI	P	333	TIF1	382	555369	194	555184	980	14850.4	254	555350	828	13191.1	245	555572	558	4979.33	500
chrXI	P	660.333			585017	208.5	585292	1265	7738.46	678	584885	1612	7607.36	801	584875	1690	14931.6	502
chrXI	M	94.6667			608528	11	608515	2924	71301.5	131	608531	2874	116878	82	608537	2955	158048	71
chrXI	P	154.667			630688	163	630800	2212	47626.2	154	630789	2181	49835.8	169	630474	2510	71446.8	141
chrXI	M	304.333			640402	27	640371	1481	12527	491	640411	1446	21988.2	257	640425	1550	40355.6	165
chrXII	P	754			2235	69	2304	1053	4092.88	975	2166	1510	11373.2	533
chrXII	M	355.667			39041	237.5	38741	1439	18189.9	312	39216	1929	24256.6	322	39165	1870	18908.7	433
chrXII	M	302			47622	7	47627	1979	76330.3	66	47627	2088	42948.3	196	47613	5788	37082.8	644
chrXII	M	78			76926	11.5	76911	2807	99469.2	74	76934	2815	137054	63	76934	2777	111012	97
chrXII	M	452.667			79784	130	79853	954	17376.3	189	79879	930	9793.17	378	79619	273	1304.31	791
chrXII	M	471			100127	202.5	99860	683	4911.74	584	100265	1061	11608.7	359	100257	1071	10071.7	470
chrXII	P	337.333			100805	137	100976	1518	10972.8	580	100737	3846	53337.9	288	100702	4729	132095	144
chrXII	M	250.5			109256	21.5	109234	570	9099.99	235	109277	1091	16068.9	266
chrXII	P	21			125372	4.5	125378	1980	138411	20	125369	1989	221319	17	125370	1998	212158	26
chrXII	P	670.333	DRS1	1598	133327	118	133471	381	1272.85	1088	133275	607	4114.43	596	133235	753	10426.1	327
chrXII	M	113.667			140854	15.5	140840	2933	77313.2	119	140851	2935	101418	105	140871	2928	97771.2	117
chrXII	M	778			179591	188.5	179365	662	2116.77	1128	179666	845	4631.78	703	179742	1060	9359.35	503
chrXII	M	437			193529	16.5	193523	6435	144716	144	193548	674	7583.71	351	193515	207	947.426	816
chrXII	P	534.333			203144	26	203174	446	2011.01	877	203137	468	4375.69	430	203122	1428	21478.5	296
chrXII	M	43.3333			237846	16	237828	2986	127555	57	237850	2973	192460	42	237860	3020	274356	31
chrXII	M	115.667			245494	33	245464	1664	26829.9	230	245489	1685	70302.6	80	245530	1774	144578	37
chrXII	M	101.667			251153	7.5	251145	2463	71308.5	109	251153	2468	83955.6	108	251160	2483	107746	88
chrXII	P	784.333			278647	224.5	278866	1302	3639.24	1237	278659	1487	8186.73	699	278417	2391	25249.3	417
chrXII	M	483.667			300588	189.5	300836	232	1151.75	818	300457	3758	38558.8	389	300470	3805	68313.2	244
chrXII	M	169.5			329442	7.5					329435	2756	45756.3	236	329450	3148	118017	103
chrXII	P	171			332316	0.5	332315	3580	109597	98	332316	3513	56023.7	244
chrXII	P	647.5			341000	10.5					341011	297	1248.58	876	340990	502	5236.38	419
chrXII	M	138			341038	23.5	341014	1272	27504.7	153	341038	1304	39230.3	132	341061	1363	43431.7	129
chrXII	M	725.333	MDN1	11975	351763	97	351772	1748	17268.7	413	351855	1584	7694.46	785	351661	923	3138.2	978
chrXII	M	192.667			398445	10.5	398432	2481	42530.8	209	398451	2473	51951.6	192	398453	2580	64265.9	177
chrXII	M	785.5			407111	14					407097	303	1330.96	843	407125	2411	12880.4	728
chrXII	P	390.667			408459	46.5	408516	1167	11981.9	399	408423	1183	14092.4	337	408438	1248	12565.5	436
chrXII	P	468	NHA1	761	419198	8.5					419189	1979	10589.8	721	419206	2115	41487.3	215
chrXII	M	351.333			543311	149	543118	563	5031.6	461	543400	854	9493.8	353	543416	1108	19983.6	240
chrXII	P	119			561850	6.5	561858	1628	36298.9	147	561848	1653	62329.5	90	561845	1660	55005.5	120
chrXII	M	453.667			561867	17.5	561849	945	5263.71	740	561869	954	11600.5	329	561884	1073	16251.1	292
chrXII	M	67			568063	17	568043	1371	44543.5	85	568070	1396	63997.1	73	568077	1410	101844	43
chrXII	P	686			568066	20	568086	2505	11579.5	860	568046	2388	18922.7	509	568066	2593	15127.6	689
chrXII	P	468			576627	49	576687	1128	5950.23	779	576604	1168	11054.4	423	576589	1249	25876.1	202
chrXII	M	338.5			592311	118	592429	1798	20971.6	354					592193	1579	22039.8	323
chrXII	M	383			605066	3	605063	735	6080.15	497	605069	1696	24767.8	269
chrXII	P	387.667			614651	11.5	614666	1517	10699.9	596	614643	1552	22447.7	273	614644	1544	23289.2	294
chrXII	M	599.667			627002	27.5	626970	1783	8257.94	858	627010	1825	15620.2	478	627025	1867	17686.1	463
chrXII	M	625.333	HSP60	288	664714	40	664763	1332	8933.21	617	664683	479	5115.95	370	664695	469	1905.24	889
chrXII	P	622			665655	20.5	665653	1684	17733	383	665677	2118	8523.43	907	665636	2220	16579.9	576
chrXII	P	74.5			670280	16	670264	2584	168024	25	670296	2529	78378.4	124
chrXII	P	375.667			682465	180	682348	1281	10585.8	500	682344	958	13827.3	275	682704	931	12165.2	352
chrXII	M	243	PIG1	706	690323	120	690203	1132	18175.9	233	690443	1319	20385.5	253
chrXII	P	381			690793	4					690797	2327	25737.5	356	690789	1147	12693.3	406
chrXII	P	326			707268	15.5	707284	981	10380.8	380	707253	1013	14720.6	272
chrXII	P	493			725800	5.5					725805	649	3136.54	787	725794	2332	49057.8	199
chrXII	P	224.5	ECM38	470	726539	49	726588	1518	21599.1	276	726490	1530	34548.5	173
chrXII	M	478.333			747461	36	747419	172	555.311	1120	747473	280	5132.87	215	747491	328	12895.3	100
chrXII	M	243.5			758920	200.5	758720	1105	13294	339					759121	1439	39967.3	148
chrXII	P	763			779167	138.5	779343	640	1023.06	1591	779093	1584	14077.7	464	779066	1632	30315.1	234
chrXII	M	695.667			807198	14	807183	205	720.787	1052	807201	236	1685.1	563	807211	268	2509.85	472
chrXII	P	127.667			807199	4	807204	2351	52602.8	145	807196	2345	71221.5	128	807196	2369	82157.8	110
chrXII	P	82			815916	22.5	815938	1708	47131.3	113	815893	1824	102967	51
chrXII	M	264.333			871464	10	871456	2605	38040.5	266	871461	2544	39208.7	254	871476	2782	44868.1	273
chrXII	M	523	SEC61	392	876786	6	876780	1089	11125.4	402	876792	909	5651.5	644
chrXII	P	130.5			878113	4					878117	1140	22849.9	201	878109	1326	77473.5	60
chrXII	P	403.5			907966	0.5	907967	1313	20247.9	247	907966	1266	9078.31	560
chrXII	M	751.5			918942	185.5					918756	1147	5118.18	832	919127	4015	24056.8	671
chrXII	M	720			921450	14.5	921465	4116	38443.1	441	921436	1516	5267.69	999
chrXII	P	583	SEN1	3696	997130	89.5					997220	2807	19897.9	567	997041	2936	20771.5	599
chrXII	M	795			1012062	99.5	1011943	264	1675.23	654	1012101	339	1145.37	1013	1012142	435	2403.12	718
chrXII	P	207.333			1024080	11.5	1024076	1516	54479.3	72	1024071	1402	38852	146	1024094	1077	12030.1	404
chrXII	P	230			1032366	9.5	1032375	3385	70817.5	159	1032356	3330	44089.3	301
chrXIII	P	783.5			486	176.5					663	538	1134.79	1309	310	5248	89752.9	258
chrXIII	M	215			23784	8	23790	1474	49133.7	83	23789	1209	37543.3	123	23774	1413	14086	439
chrXIII	P	26			30442	7.5					30449	1172	107898	24	30434	1243	121480	28
chrXIII	M	310.667			70126	63	70065	321	6651.57	162	70191	285	2852.89	400	70123	223	2788.15	370
chrXIII	M	622.5			79820	2					79818	870	4715.1	712	79822	1523	12680.2	533
chrXIII	P	432.333			82200	27	82230	535	4357.78	513	82195	538	4558.89	482	82176	604	8930.77	302
chrXIII	M	65.6667			99531	8.5	99524	1685	106222	28	99541	1687	100034	47	99528	1688	55608.5	122
chrXIII	P	349.333			104899	132	105060	1178	13599.6	356	104840	1093	11325.3	385	104796	1449	21308.2	307
chrXIII	P	726.5			111917	147	112064	264	1211.94	866	111770	546	3755.74	587
chrXIII	M	326.333	TCB3	1848	127519	7.5	127513	1939	25216.6	303	127517	1899	34499.6	218	127528	1916	18315.1	458
chrXIII	M	588.667			141571	175.5	141337	403	1451.38	1032	141688	1135	9639.21	481	141688	1238	21438	253
chrXIII	P	230.667			141721	9.5	141731	3155	41264	300	141712	3209	56440.3	226	141719	3153	81986.1	166
chrXIII	M	193.5			148616	157.5	148458	854	18374.2	155	148773	1227	20898	232
chrXIII	M	323			158333	46	158274	2382	25754.7	375	158359	3880	56054.3	274	158366	2517	35273.2	320
chrXIII	M	759			169766	207	169902	830	11473.4	285	169905	830	6455.1	518	169491	348	425.942	1474
chrXIII	M	521.333	PRM6	271	180804	190	180581	429	2669.67	667	180869	726	5337.8	546	180961	906	11848	351
chrXIII	M	657			208960	242	209089	338	1117.07	1099	208653	2171	14626.8	601	209137	2771	44932.6	271
chrXIII	P	121			209338	13.5	209353	2714	53024.1	171	209334	2807	93937.7	112	209326	2852	135450	80
chrXIII	M	521.5			213822	143	213965	1449	20260.2	280	213679	596	2992.75	763
chrXIII	P	147.5			236417	2					236419	2245	51672.7	168	236415	2198	71131.6	127
chrXIII	P	791.667	SPT5	2633	250310	22	250333	435	1208.46	1242	250307	460	2601	690	250289	538	5303.19	443
chrXIII	M	28			271554	13					271567	2681	313969	15	271541	2647	202348	41
chrXIII	M	383.667			305798	126	305643	1860	14994.3	521	305856	2660	36536	294	305895	2734	37339.9	336
chrXIII	P	44.6667			307155	38.5	307195	1584	53288.1	82	307153	1632	116762	38	307118	1705	295459	14
chrXIII	P	565.667			330818	176	331040	846	5647.79	622	330726	1151	10246.5	462	330688	1205	8375.38	613
chrXIII	P	608.667			339715	61.5	339763	246	1165.09	847	339741	765	4802.98	638	339640	891	12030.6	341
chrXIII	P	316			383017	23.5	383044	2555	25179.2	416	383009	2697	33658.5	323	382997	2756	55216.3	209
chrXIII	M	576.667			411381	61	411313	547	2800.26	800	411395	535	3714.51	580	411435	682	8956.21	350
chrXIII	M	533			416642	191.5					416834	605	4087.85	598	416451	244	2297.2	468
chrXIII	P	24.3333			424848	8.5	424859	1329	73080	34	424844	1284	138015	18	424842	1337	163856	21
chrXIII	P	770			466152	5.5	466158	1335	7010.71	783	466147	1658	8405.19	757
chrXIII	M	132.333			469573	23.5	469582	1301	125862	13	469592	1300	71087.5	54	469545	1240	17083	330
chrXIII	P	325.667			497563	5.5	497569	1686	32284.8	175	497558	1662	17919.6	365	497563	1659	16654	437
chrXIII	M	634.333			510337	105.5	510403	587	4798.2	512	510198	342	1790.75	734	510409	565	3499.37	657
chrXIII	P	34.5			517538	170.5					517708	2815	387962	13	517367	3130	199824	56
chrXIII	P	350			536131	24.5	536123	2548	95914	68	536111	2501	60783.4	163	536160	2017	9196.21	819
chrXIII	M	543.5	GID8	626	539430	42.5					539387	316	2621.03	490	539472	398	2818.61	597
chrXIII	M	328.667			558636	12.5	558624	829	14075.2	213	558649	2154	26523.4	325	558635	2950	28671	448
chrXIII	P	717.5			601370	5					601365	254	1504.22	666	601375	333	1643.93	769
chrXIII	P	590.333			606041	18.5	606063	2057	16971.8	501	606026	2105	14276.9	594	606035	2085	12397	676
chrXIII	P	54.5			632276	14.5					632262	2218	223814	20	632291	1980	85409.7	89
chrXIII	P	311			659662	239	659901	1904	28232.6	261	659423	2426	26420.4	361
chrXIII	M	322			671621	67	671550	1757	18333.8	390	671628	1558	22774.7	268	671684	1876	27489.3	308
chrXIII	P	530.667			736833	154	737032	2894	19463.7	614	736744	2056	16003	517	736724	2097	19973.9	461
chrXIII	P	78.6667			775885	11.5	775898	1007	26083.4	123	775883	975	48198.6	62	775875	1275	83170.2	51
chrXIII	M	271.667			810754	206	810486	799	7767.72	425	810877	1320	18755.7	281	810898	1342	46830.8	109
chrXIII	P	343	DSK2	262	819089	5	819094	854	21990.5	124	819084	573	4099.17	562
chrXIII	M	682	CAT8	1669	829660	62	829598	1211	10456.5	478					829722	841	3436.9	886
chrXIII	M	636.5	LCB1	347	860544	29	860515	1245	16001.6	308					860573	1372	4753.34	965
chrXIII	M	266.333			901405	20	901381	1951	19356.5	411	901413	1941	35040.9	220	901421	2012	51989.1	168
chrXIII	P	731.5			906172	1.5					906171	290	1522.25	732	906174	327	1743.53	731
chrXIV	P	742			280	59.5					339	769	1809.91	1229	220	6414	110678	255
chrXIV	P	640			31828	3					31831	270	1606.81	663	31825	260	1778.49	617
chrXIV	M	75.5			40530	11	40519	1806	52409.1	107	40541	1863	112003	44
chrXIV	M	790.667	MCK1	591	56982	173.5	56824	305	2309.26	552	57171	572	3053.3	723	56951	323	892.453	1097
chrXIV	M	759			106653	59	106587	1385	8751.09	656	106705	627	2759.06	837	106668	1330	6444.03	784
chrXIV	M	638.5	BNI1	4627	130756	159.5	130596	1039	7273.42	597	130915	1198	6945.39	680
chrXIV	P	423.5			136905	219	136686	1970	23985.6	328	137124	1563	12073.5	519
chrXIV	M	751.5			137860	30					137830	322	871.511	1146	137890	1738	22515.6	357
chrXIV	M	750.5			139598	2.5	139596	236	1342.63	724	139601	241	1187.73	777
chrXIV	P	659			141338	16.5	141354	2645	16807.7	653					141321	2726	16576.3	665
chrXIV	M	562			146695	2					146693	1172	7035.16	659	146697	1180	11130.6	465
chrXIV	M	124.5			174679	3	174676	2060	93174.4	52	174682	1754	35682.2	197
chrXIV	P	638.5	ATG2	2762	194086	215.5	194302	1772	9141.43	794					193871	2195	20358.1	483
chrXIV	M	577.5	JJJ1	1357	221074	53.5					221021	243	1560	630	221128	3694	31588	525
chrXIV	P	455			227512	248.5	227761	1953	14343.6	574	227264	1529	18251.3	336
chrXIV	M	726			237403	77					237480	1068	3491.29	1036	237326	1227	13006.7	416
chrXIV	P	257			240187	44	240231	2692	36575.1	292	240143	1155	20676.4	222
chrXIV	M	24.5			259431	5					259426	1033	84651.5	29	259436	1087	133241	20
chrXIV	P	713.5			259586	145.5					259731	321	1411.68	839	259440	882	6400.56	588
chrXIV	M	384.667	WHI3	288	269305	185.5	269291	1690	24559.4	268	269126	1439	17342.3	332	269497	1811	14455.9	554
chrXIV	P	345.667			286152	27	286183	1235	11299	455	286144	1279	16867.7	304	286129	1316	20725	278
chrXIV	M	562			317841	8.5	317835	1612	7602.55	852	317836	1577	11056.2	575	317852	1657	28334.9	259
chrXIV	M	36.5			345566	24	345542	2026	101569	42	345590	2045	167333	31
chrXIV	M	587			382041	183	381798	280	1271.25	871	382162	1606	18636.3	346	382164	703	5722.92	544
chrXIV	P	97.6667	NRK1	627	382107	108.5	382245	1474	45756.8	93	382028	1699	65217.5	89	382048	1642	56734.4	111
chrXIV	P	608.667			387370	228.5	387565	1640	12925.1	532	387437	1801	9132.24	756	387108	2171	17918.4	538
chrXIV	P	173.667			408204	9.5	408214	1809	58453.1	87	408195	1767	38514.3	182	408204	1766	30664.7	252
chrXIV	P	410			450913	249.5	450770	1897	22153	353	451234	1472	10655.2	556	450735	1316	18401.5	321
chrXIV	M	692.667			452063	21	452040	455	1969.45	899	452068	472	3219.28	593	452082	509	3720.76	586
chrXIV	P	651.333	SAL1	345	471722	82	471730	889	6595.25	564	471636	850	3815.5	829	471800	808	6345.73	561
chrXIV	M	100.333			478276	21	478251	1367	39741.5	106	478283	1372	49525.8	96	478293	1401	55616.2	99
chrXIV	P	453.333	APJ1	940	482331	149	482428	2522	29512.7	351	482134	2536	25787.8	393	482432	235	1612.25	616
chrXIV	P	136.333			545094	10.5	545105	883	16087.3	188	545094	880	22652.6	156	545084	920	51696.5	65
chrXIV	P	234.667			581808	14	581823	1340	16474.3	325	581806	1480	25384.8	230	581795	1406	38981.2	149
chrXIV	P	404			609594	11.5					609582	1966	37572.7	208	609605	1360	9610.53	600
chrXIV	M	122.5			619766	6	619760	1314	46507	75					619772	1297	33288.1	170
chrXIV	P	342.5			640247	6					640253	3146	40315.5	317	640241	3226	40499.8	368
chrXIV	M	60			640284	10.5					640274	1156	53255.7	72	640295	1206	80891.8	48
chrXIV	P	247			652343	25.5	652370	765	7547.85	415	652341	778	13696.4	225	652319	846	32253	101
chrXIV	P	326			665211	13	665206	1724	52998.5	95	665201	945	27736	137	665227	465	2404.8	746
chrXIV	M	425.5			674554	250	674304	595	4817.59	520	674804	1617	19642.5	331
chrXIV	P	206.5			690136	11.5					690147	1239	16874.9	295	690124	1380	45975.4	118
chrXIV	M	527.333			699424	130	699255	317	2576.48	515	699503	593	5125.34	477	699515	684	4942.97	590
chrXV	M	162.333	HPF1	979	30627	232.5	30391	292	3020.18	395	30856	1108	74001	40	30634	913	59420.6	52
chrXV	P	24.5			70991	22					71013	1794	157126	27	70969	2648	305874	22
chrXV	M	133.333			71165	17.5	71142	1764	35070.1	167	71177	1804	54475.6	129	71176	1809	66119.2	104
chrXV	P	291			72947	1	72948	3732	46334.9	320	72946	4087	61577.1	262
chrXV	P	659			87844	26.5	87818	1325	10999.9	496	87871	1033	4710.28	822
chrXV	M	299.333			109078	90.5	109000	559	7690.38	286	109053	340	6104.8	221	109181	445	5189.88	391
chrXV	P	363			113946	21	113969	1664	13901.1	494	113942	1991	24187.1	330	113927	1978	33311.9	265
chrXV	M	136.667			117647	70	117563	1539	79852.8	39	117675	1597	52717.1	114	117703	1613	27813.7	257
chrXV	P	379.667			123791	67.5	123874	1026	6956.58	609	123739	2161	28324.6	306	123759	2168	41585.2	224
chrXV	M	743.5			123887	8					123895	346	1699.39	779	123879	378	2128.31	708
chrXV	P	389			128621	216.5	128479	3941	90111.4	142	128476	3885	27429.8	570	128909	2971	28584.1	455
chrXV	M	786.5	YOL098C	2005	133833	53	133780	770	6318.09	507	133886	428	1313.05	1066
chrXV	M	419.333			145176	2	145174	1049	9160.28	471	145175	1042	9270.18	463	145178	1179	16445.4	324
chrXV	P	30			145208	14	145220	1995	133088	23	145192	2002	188731	22	145211	1996	140679	45
chrXV	M	110.667			202630	6.5	202623	2489	76323.9	97	202632	2341	79367.6	109	202636	2348	76089.3	126
chrXV	P	740.5	YOL057W	1283	222050	29.5	222080	743	5346.73	583	222021	1757	7158.1	898
chrXV	M	72.3333			242849	5.5	242844	1257	54196.1	55	242855	1281	75126.2	48	242847	1272	42876.9	114
chrXV	P	484.667			243222	218	243391	2743	33985.2	323	243320	2377	15154.8	632	242955	1285	11475.6	499
chrXV	P	423.5	YOL036W	355	257100	4.5	257096	1098	19622.9	196	257105	1590	9701.01	651
chrXV	P	698			274858	1.5					274860	768	3576.08	809	274857	1644	11993.8	587
chrXV	P	140.333			276980	29	277018	648	11242.6	204	276963	841	21754	155	276960	728	42144.7	62
chrXV	M	690.5			296844	3.5					296841	230	1216.15	729	296848	614	3863.56	652
chrXV	P	200			296941	14.5	296960	1837	24704.8	295	296933	1891	51403.2	147	296931	2755	73929.6	158
chrXV	M	624.667			348188	21	348161	718	3833.29	771	348199	1014	6740.41	613	348203	1532	13949.9	490
chrXV	P	57.5			367876	3	367879	4101	190425	49	367873	2519	121202	66
chrXV	P	424			371110	11					371121	557	8361.32	263	371099	544	3985.13	585
chrXV	M	670	AHC1	740	376972	9	376963	708	7167.79	405					376981	179	664.999	935
chrXV	P	200	YOR024W	240	378087	24.5	378118	1747	30654.6	202	378069	4167	102968	161	378074	2652	48507.9	237
chrXV	M	563.667			391369	8	391360	1513	6431.24	918	391376	1558	11306.7	555	391370	1599	31149.8	218
chrXV	M	168			394721	12.5	394704	2344	46214.3	169	394729	2330	61613.1	151	394729	2355	54497.7	184
chrXV	P	591.5			394822	4.5					394817	276	2153.43	514	394826	257	1544.08	669
chrXV	M	187			436479	133.5	436304	2462	44385	193	436561	2699	49095.8	216	436571	2710	74350.8	152
chrXV	P	68			464626	10	464636	1888	80579.8	58	464616	1900	105135	53	464625	1887	79118.4	93
chrXV	M	710.333			479242	152.5	479048	806	2129.02	1282	479324	706	5145.87	551	479353	2309	34597.1	298
chrXV	M	180.667			492866	228.5	492564	1366	23479.8	207	493013	2796	97681.2	102	493021	1920	35872	233
chrXV	P	485.333			521247	238.5	521552	1027	9029.63	468	521113	1363	10830.1	507	521075	1404	13049.9	481
chrXV	M	499			539584	18.5	539566	388	2290.39	703					539603	650	9802.16	295
chrXV	M	453.333			558811	10	558799	1612	18567	357	558815	1544	16526.7	369	558819	3800	24890	634
chrXV	P	722	SFL1	454	587435	102	587547	792	5311.51	618	587416	2058	9292.72	826	587343	1008	5529.49	722
chrXV	M	339			618538	9					618529	1602	14915.2	433	618547	1787	31938.9	245
chrXV	M	666.5			631857	3	631854	923	6248.72	611	631860	779	4167.18	722
chrXV	M	174			667315	13.5	667300	1622	33885.6	160	667318	1811	36056.8	203	667327	1650	43588.6	159
chrXV	P	718	MSB1	1443	687210	49.5	687161	1512	8784.95	711	687260	1354	7223.57	725
chrXV	P	69.3333			690504	27	690539	1631	48804.3	103	690487	1692	77205.6	75	690485	1793	166890	30
chrXV	P	609			742659	23					742682	1411	9632.84	592	742636	1505	10115	626
chrXV	P	593			756354	12.5					756366	229	1102.72	789	756341	383	4375.68	397
chrXV	P	474.5			763020	26	763046	466	4146.6	463	762994	361	3015.98	486
chrXV	P	448	HES1	336	782330	131.5	782455	765	8654.1	363	782344	858	6518.73	529	782192	1050	10181.2	452
chrXV	P	662.667			790114	7.5	790118	391	1566.55	961	790104	557	4274.14	523	790119	485	4280.83	504
chrXV	M	339.667			800846	37	800810	1909	16517.8	476	800844	2035	22552.2	355	800884	2116	47796.4	188
chrXV	P	731			804295	6	804301	480	3030.42	657	804289	442	2066.64	805
chrXV	M	492.667	RPN8	83	816848	215.5	816738	728	7563.13	394	817118	1087	11527.1	375	816687	650	3648.52	709
chrXV	M	80			825513	39	825464	1040	37288.5	73	825534	2729	87983.4	120	825542	3006	201881	47
chrXV	M	785			844592	223	844398	493	2098.47	913	844535	611	1862.47	1070	844844	1007	12509.6	372
chrXV	M	449.5			860380	92.5	860288	1338	21998.5	225	860473	528	3078.4	674
chrXV	P	277.667			875629	84	875622	1420	25245.7	197	875549	1470	30338.9	194	875717	1309	12932.2	442
chrXV	P	486.5			880889	11					880900	1371	9184.38	606	880878	1649	20709.4	367
chrXV	P	779.667			901669	19.5	901688	329	753.822	1371	901671	1987	15787.9	508	901649	1269	12094.1	460
chrXV	P	775			925602	188	925843	1102	1974.17	1525	925496	4759	48483.9	392	925467	4886	53868.3	408
chrXV	M	563.5	MIP1	2025	941360	172	941188	1467	9614.57	634	941532	3546	29066.2	493
chrXV	P	151.333			956763	19	956786	1333	25110.1	182	956756	1371	42145.3	125	956748	1369	38062	147
chrXV	M	104			959132	1	959131	904	21152.6	137	959133	882	40736	71
chrXV	M	349.667			996631	8	996638	3846	104731	117	996633	3463	49700.8	277	996622	1414	8815.95	655
chrXV	P	731	GDS1	374	1005511	85	1005596	530	2790.32	780	1005426	426	2461.85	682
chrXV	M	526			1025682	19	1025660	1834	11080	689	1025698	2080	20863	398	1025689	2095	18933.5	491
chrXV	M	166.333			1036609	30.5	1036569	1903	35899.7	180	1036630	1957	48813.7	158	1036627	1909	50000.2	161
chrXV	P	718.5			1044499	18					1044481	458	1526.89	1025	1044517	2274	24708.7	412
chrXV	M	793.5			1063750	179					1063929	756	2569.51	1010	1063571	2466	18412.9	577
chrXV	P	618.5			1071193	121	1071072	489	2424.96	819	1071314	1530	14593.6	418
chrXV	P	784			1071792	143	1071649	1278	27821.9	152					1071935	911	1303.06	1416
chrXV	M	522			1083790	21					1083769	349	1913.27	702	1083811	407	5481.33	342
chrXV	M	454.667			1089234	145	1089122	1823	10988.7	690	1089169	1102	9976.63	445	1089412	4816	91048.5	229
chrXVI	P	378.5			5879	16					5895	1705	17178.6	395	5863	1811	23256.5	362
chrXVI	M	623.333			19253	265.5	19221	1224	23419.1	176	19535	1502	14207.1	424	19004	965	1878.27	1270
chrXVI	M	384			26113	7					26106	3135	33404	372	26120	3150	36285.4	396
chrXVI	P	180.667			67315	17	67332	1664	32035.6	173	67315	1740	38517.4	179	67298	1642	36024.2	190
chrXVI	M	714			67540	1.5					67538	643	3982.56	647	67541	602	2919.44	781
chrXVI	M	701			72990	225	72690	1686	10424.8	673	73140	2126	16361.9	522	73140	2125	8260.87	908
chrXVI	M	337.667	IQG1	3452	91657	137.5	91478	915	9381.82	400	91741	1238	11818.9	417	91753	1271	27422.9	196
chrXVI	M	85			98699	67	98639	2282	224987	12	98773	2397	139751	49	98684	2295	49789.7	194
chrXVI	P	421			130315	99.5	130398	731	6768.45	446	130199	979	9102.97	434	130348	1738	20633.7	383
chrXVI	P	634			159804	21	159821	566	2831.28	813	159812	2238	16924	531	159779	2324	18335.2	558
chrXVI	P	13.6667			163820	15.5	163839	1986	191313	14	163814	2046	243097	14	163808	2040	363283	13
chrXVI	P	246			171386	6	171392	1425	23110.4	228	171380	489	7282.76	264
chrXVI	M	128			198565	6.5	198557	1876	47784.3	127	198570	1902	69446.2	94	198569	1884	49174.4	163
chrXVI	P	287.5			207904	14.5					207918	1726	23781.9	290	207889	1921	29668.2	285
chrXVI	P	187.5			212021	7					212014	763	22551.7	136	212028	685	12460.4	239
chrXVI	M	570.5	NIP100	1803	220970	12.5					220957	330	1781.93	715	220982	640	6529.49	426
chrXVI	M	497.667			237068	227.5	236776	1679	14251.5	489	237198	4387	40760.3	435	237231	4440	34296.3	569
chrXVI	M	774.5	MLH3	1537	239960	31	239991	777	4043.19	789	239929	688	3473.56	760
chrXVI	M	471.5			241622	5.5	241616	1386	14518	386	241627	1326	9595.16	557
chrXVI	M	486			243032	73.5					242958	188	1410.99	538	243105	3776	38107.4	434
chrXVI	P	484			246410	5.5	246415	3328	77475.2	139	246404	2709	15828	672	246411	475	3054.68	641
chrXVI	M	676.333	AIM44	959	253351	50	253306	981	4069.4	938	253406	1093	4379.33	910	253340	2265	54190.4	181
chrXVI	M	603	PEP4	398	260533	123					260656	665	4467.03	604	260410	589	4159.92	602
chrXVI	P	117			316630	7	316638	908	27879.2	96	316624	913	30327	113	316628	925	26325.7	142
chrXVI	M	97			321773	32.5	321769	1091	88948.3	16	321808	1346	48010.5	99	321743	854	21297.8	176
chrXVI	P	350			339841	7	339834	1119	20338.2	190	339848	557	4399.13	510
chrXVI	M	246			345006	6.5	345011	928	15275.6	224	345010	3639	43063.6	340	344998	3755	94009.9	174
chrXVI	P	557.667			387157	249.5	386875	1390	9422.41	610	387222	5969	64605	363	387374	2567	14706.6	700
chrXVI	M	231			423989	12.5	423976	1053	17458.3	223	424001	1050	17582.6	234	423991	1042	19076.9	236
chrXVI	P	224.5	CAM1	775	465176	1.5	465175	497	7826.32	240	465178	482	9192.54	209
chrXVI	P	763.5			480266	19.5					480286	244	816.201	1021	480247	525	4609.96	506
chrXVI	M	204.333			488346	10	488334	1088	13853.3	310	488350	1108	26887.4	164	488354	1108	31641.5	139
chrXVI	P	218.333			488467	92	488577	918	12830.7	281	488431	1050	20934.4	202	488393	1249	31392.1	172
chrXVI	P	125			499540	11.5					499552	836	18638	178	499529	974	51685	72
chrXVI	P	610.667			503307	9.5	503317	672	5883.11	469	503305	490	4455.24	442	503298	489	1851.86	921
chrXVI	P	115.667			510893	27	510922	753	13819.7	187	510889	779	25213.7	118	510868	827	60296.8	42
chrXVI	P	290			520883	273.5	520995	3865	78105.4	164	520553	4349	50808.4	343	521100	2014	25667.3	363
chrXVI	M	777.333			548274	137	548096	238	989.887	936	548357	512	2815.34	700	548370	1196	6893.99	696
chrXVI	M	256.333			571496	15.5	571498	2407	118299	43	571510	2406	63415.2	152	571479	2368	17845.5	574
chrXVI	M	662	YPR022C	1670	605642	142.5	605499	589	3547.51	691	605784	766	4870.4	633
chrXVI	M	190.667			607433	19	607412	1316	22419.5	212	607436	1567	31872.1	198	607450	2769	72290.9	162
chrXVI	M	11.3333			621537	15	621548	1066	133080	7	621546	1055	152692	12	621518	1037	162458	15
chrXVI	P	573.333			621564	32	621604	253	1076.18	915	621540	346	3287.8	420	621549	353	4184.53	385
chrXVI	M	744	APL4	1119	625848	6	625842	1367	10483.2	545	625854	1358	5115.35	943
chrXVI	P	531.667			645696	20	645719	62	169.889	1257	645690	123	1902.79	251	645679	163	7076.48	87
chrXVI	P	122			666194	25.5	666228	1285	27419.1	157	666178	1332	43880.1	115	666177	1358	56674.6	94
chrXVI	P	449			679506	0.5	679506	1459	17912.2	327					679505	680	5212.45	571
chrXVI	P	307.667			698504	26.5	698538	1498	14085.4	440	698485	1524	21613	282	698490	1555	32362.1	201
chrXVI	M	5.66667			698626	72.5	698544	1519	158614	11	698646	1610	301258	5	698689	1684	701745	1
chrXVI	M	625.5			713079	9	713088	984	9149.76	444	713070	1486	6933.56	807
chrXVI	P	748.5			732357	145	732212	599	6882.87	359	732502	184	501.725	1138
chrXVI	P	261.5			739912	1.5					739914	3664	66503.4	219	739911	1528	22565.1	304
chrXVI	P	287			747148	95	747237	1067	16066.5	257	747047	2032	20608.5	394	747160	1971	39449.6	210
chrXVI	M	161.667			775516	9.5	775504	1296	24362.2	183	775521	1465	33035.7	174	775523	1393	44823.6	128
chrXVI	P	765	YPR127W	339	790422	28.5	790451	313	1612.16	795					790394	367	1939.14	735
chrXVI	P	318.333			814265	62	814346	931	6469.3	600	814222	1157	18497.5	242	814227	1258	42610.6	113
chrXVI	M	416.333			818180	20	818156	1781	13219.2	562	818187	2452	23990.6	411	818196	2501	40071.1	276
chrXVI	P	149.333			857204	30	857241	2629	47015.1	195	857181	2828	85396.9	130	857189	2820	92323.5	123
chrXVI	P	733			870651	394.5	870638	3869	35405.7	454	870263	3152	28391.4	448	871052	1195	2211.22	1297
chrXVI	M	392.5			943378	185.5					943564	795	6400.38	506	943193	445	6957.65	279
chrXVI	M	727.333			946011	115	945876	391	1014.62	1303	946051	1547	11391.3	545	946106	1901	26032.9	334
