# Supplementary material for: Developmentally regulated internal transcription initiation during meiosis in budding yeast
Source: PLoS One. 2017 Nov 14;12(11):e0188001. doi: 10.1371/journal.pone.0188001 (PMC5685637; doi:10.1371/journal.pone.0188001)
Supplement: S2 File — (XLSX) [file pone.0188001.s002.xlsx]

## Sheet: Sheet1
S2 File. Genes identified to contain early-sporulation specific internal TSSs.
aNucleotide position of the internal TSS relative to the first nucleotide of the ORF (+X), based on the average of TSS locations from at least two mid-meiotic samples. Estimation of initiation range (±Y) is calculated from the variations in TSS locations.
bDenotes whether similar pattern of transcription is observed in the tiling array dataset from another study (http://sgv.genouest.org/, Lardenois et al., 2010).
cTaken from SGD (http://www.yeastgenome.org/)
ORF Name	Gene Name	Start Locationa	Lardenois et al.b	Gene Descriptionc
YBL013W	FMT1	+744±204	No	Methionyl-tRNA formyltransferase
YBL034C	STU1	+1579±250	Yes	Component of the mitotic spindle
YJR161C	COS5	+843±11	Ambiguous	Endosomal protein involved in turnover of plasma membrane proteins
YDL248W	COS7	+820±32	No	Endosomal protein involved in turnover of plasma membrane proteins
YJR006W	POL31	+147±141	No	Subunit of DNA polymerase delta (polymerase III)
YPL194W	DDC1	+507±135	Yes	DNA damage checkpoint protein
YOR373W	NUD1	+2021±62	No	Component of the spindle pole body outer plaque
YNL106C	INP52	+2473±214	No	Polyphosphatidylinositol phosphatase
YIL159W	BNR1	+999±213	No	Formin
YDR180W	SCC2	+1380±65	No	Subunit of cohesin loading factor (Scc2p-Scc4p)
YBR151W	APD1	+368±49	Ambiguous	Protein of unknown function
YBR169C	SSE2	+1064±64	No	Member of Hsp110 subclass of the heat shock protein 70 (HSP70) family
YPR108W	RPN7	+648±149	Ambiguous	Essential non-ATPase regulatory subunit of the 26S proteasome
YDR482C	CWC21	+116±2	No	Protein involved in RNA splicing by the spliceosome
YKL219W	COS9	+888±4	Yes	Endosomal protein involved in turnover of plasma membrane proteins
YFR018C		+427±84	Ambiguous	Putative protein of unknown function
YKL121W	DGR2	+1495±115	No	Protein of unknown function
YCR052W	RSC6	+556±86	Ambiguous	Component of the RSC chromatin remodeling complex
YNL287W	SEC21	+1362±1	Ambiguous	Gamma subunit of coatomer
YBR245C	ISW1	+1586±153	No	ATPase subunit of imitation-switch (ISWI) class chromatin remodelers
YFR038W	IRC5	+1864±226	No	Putative ATPase containing the DEAD/H helicase-related sequence motif
YNL124W	NAF1	+931±167	No	RNA-binding protein required for the assembly of box H/ACA snoRNPs
YOR279C	RFM1	+324±14	No	Component of the Sum1p-Rfm1p-Hst1p complex
YGL075C	MPS2	+342±84	Ambiguous	Essential membrane protein localized at nuclear envelope and SPBs
YMR227C	TAF7	+953±246	No	TFIID subunit (67 kDa)
YOR321W	PMT3	+1622±120	No	Protein O-mannosyltransferase
YNL243W	SLA2	+1102±217	Ambiguous	Adaptor protein that links actin to clathrin and endocytosis
YOR288C	MPD1	+479±12	No	Member of the protein disulfide isomerase (PDI) family
YDR263C	DIN7	+812±122	No	Mitochondrial nuclease functioning in DNA repair and replication
YGR229C	SMI1	+741±54	Ambiguous	Protein involved in the regulation of cell wall synthesis
YOR188W	MSB1	+1914±78	No	Protein of unknown function
YNL308C	KRI1	+923±56	No	Essential nucleolar protein required for 40S ribosome biogenesis
YLR088W	GAA1	+1106±18	No	Subunit of the GPI:protein transamidase complex
YEL055C	POL5	+1653±111	No	DNA Polymerase phi
YPR135W	CTF4	+700±12	No	Chromatin-associated protein
YPL153C	RAD53	+1462±228	No	DNA damage response protein kinase
YFR013W	IOC3	+1564±94	Yes	Subunit of the Isw1a complex
YLL031C	GPI13	+1651±117	No	ER membrane localized phosphoryltransferase
YER118C	SHO1	+281±82	Yes	Transmembrane osmosensor for filamentous growth and HOG pathways
YJR030C		+801±202	No	Putative protein of unknown function
YOL057W		+1313±162	Ambiguous	Dipeptidyl-peptidase III
YML059C	NTE1	+1398±150	No	Serine esterase
YJL076W	NET1	+1163±31	No	Core subunit of the RENT complex
