# Supplementary material for: Developmentally regulated internal transcription initiation during meiosis in budding yeast
Source: PLoS One. 2017 Nov 14;12(11):e0188001. doi: 10.1371/journal.pone.0188001 (PMC5685637; doi:10.1371/journal.pone.0188001)
Supplement: S3 File — (TXT) [file pone.0188001.s003.txt]

##########################################################################################################
# Python script used for the analysis of novel internal TSS identification by Sai Zhou
# Generates a table of unique novel contigs compared with the control sample from quantified absolute read counts 
# Code is sectioned by steps in the analysis pipeline by "#%%" marks 
##########################################################################################################

def getChrSize(name):
    '''
    This function takes a fileName or dataName as input, and returns two values:
    1) chromosome name in the file
    2) size of that chromosome
    '''
    chrSizes = {
'chrI': 230218,
'chrII': 813184,
'chrIII': 316620,
'chrIV': 1531933,
'chrV': 576874,
'chrVI': 270161,
'chrVII': 1090940,
'chrVIII': 562643,
'chrIX': 439888,
'chrX': 745751,
'chrXI': 666816,
'chrXII': 1078177,
'chrXIII': 924431,
'chrXIV': 784333,
'chrXV': 1091291,
'chrXVI': 948066
}
    return (name.split('_')[-1][:-1], chrSizes[name.split('_')[-1][:-1]])

def sig_WinSize_charts(sigmas, probability=0.995):
    '''
    This function takes in: 1) a list of sigmas and calculates the z-score (up-rounded integer) according to the 2) probability of the corresponding normal curve
    Returns 2 dictionaries
    sig_WinSize_chartR: sigmas as keys and z-scores boundaries as values;
    sig_kdeR: sigmas as keys, and a dictionary as values- 
        The value dictionary has all possible integer z-score distances as keys (until its boundary defined in sig_WinSize_chartR), 
        and each corresponding 1-D Gaussian KDE (weight) as values. 
    '''
    import math
    sig_WinSize_chartR={}
    from scipy.stats import norm
    for i in sigmas:
        sig_WinSize_chartR[i] = math.ceil(norm.ppf(probability, loc=0, scale=i))
    sig_kdeR = {}
    for i in sigmas:
        sig_kdeR[i]={}
        for j in range(sig_WinSize_chartR[i]+1):
            sig_kdeR[i][j] = norm.pdf(j, loc=0, scale = i)
    return (sig_WinSize_chartR, sig_kdeR)

def getNormFactor(time_cov, path):
    '''
    This function takes a sampleName, look in the file defined in path with sample and total coverage, to calculate a value normFactor, which is the normalization factor of the sample (total coverage divided by 100000000)
    '''
    import os
    os.chdir(path) 
    import pandas
    allcov = pandas.read_table(path, delimiter='\t', header=None)
    allcov['normFactor']=allcov.iloc[:,1]/100000000
    result = allcov.iloc[:,0]== time_cov
    return float(allcov[result]['normFactor'])

def listCumKDEs(time_strand_Name, time_strand_Data, sig_WinSize_chartR, sig_kdeR, sigma, path):
    '''
    This function calculates the cumulative KDE by summing up a series of sliding chromosomic weights
    This funcion takes 1) time_strand_Name and 2) time_strand_Data, which is any key:value pair from the structured total data ("finalData")
        3) the sig_WinSize_chartR returned from the function sig_WinSize_charts
        4) the sig_kdeR returned from the function sig_WinSize_charts
        5) a certain sigma and 6) 
    This function returns a dictionary of ordered list:
        key= time_chr_strand_cumKDEs
        val= ordered list of cumKDEs of that chromosome, which is the calculated smoothed coverage (CumKDEs).
    '''
    print('looping through ' + time_strand_Name)
    import numpy as np    
    time = time_strand_Name.split('_')[0]    
    strand = time_strand_Name[-1]
    chrNames = ["chrI", "chrII", "chrIII", "chrIV", "chrV", "chrVI", "chrVII", "chrVIII", "chrIX", "chrX", "chrXI", "chrXII", "chrXIII", "chrXIV", "chrXV", "chrXVI"]
    ###### Preparing normFactor
    t_cov = time_strand_Name.split('_')[0]+'_cov'
    normFactor = getNormFactor(t_cov, path)
    print('current normFactor: '+str(normFactor))
    ###### Preparing output dictionary
    time_chr_strand_cumKDEs = {}
    for i in chrNames:
        time_chr_strand_Name = time+'_cov_'+i+strand
        time_chr_strand_Data = time_strand_Data[time_chr_strand_Name]        
        time_chr_strand_Data =[1 if x==0 else x for x in time_chr_strand_Data]   # change read counts when it is 0 to 1
        ###### Arranging shifted coverage * weight factor lists (trimmed, lacking 0s to the left and right) to sum by column
        covToSum=[]
        for dis in range(-sig_WinSize_chartR[sigma],sig_WinSize_chartR[sigma]+1):
            tempList = time_chr_strand_Data[sig_WinSize_chartR[sigma]-dis: len(time_chr_strand_Data)-sig_WinSize_chartR[sigma]-dis]     
            weightFactor=sig_kdeR[sigma][abs(dis)]
            covToSum.append((np.array(tempList)*weightFactor).tolist())  
        covToSumA = np.array(covToSum)            
        ###### Computing cumulative KDEs   
        cumKDEs =(covToSumA.sum(axis=0)/normFactor).tolist()    
        ###### Filling beginning and end WinSize locs value with 0s (back to full chr length)
        cumKDEs = [0]*sig_WinSize_chartR[sigma] + cumKDEs + [0]*sig_WinSize_chartR[sigma]
        time_chr_strand_cumKDEs[i]=cumKDEs        
    return (time_strand_Name+'_cumKDEs', time_chr_strand_cumKDEs)

def prepChrDiff(chr_CumKDEs_Data, winSize, stepSize):
    '''
    This function takes in a chr_CumKDEs_Data list as data, and trims the list tail 
    so that the returned list has CumKDEs data that
    can be divided into int number of windows separated by stepSize
    '''
    trimSite = len(chr_CumKDEs_Data)-(len(chr_CumKDEs_Data)-winSize)%stepSize
    return chr_CumKDEs_Data[:trimSite]   

def calcShapeDiff(strand, paired_time_strand_Data, chrN, winSize, stepSize):
    '''
    This function takes in: 
    1) time_strand_Name pairs, e.g. ('00_covM', '16_covM')
    2) corresponding trimmed_cumKDEs data / trimmed smoothed coverage data
    3) chromosome name
    4) window size and 5) step size
    "
    Sliding window along the chromosome with stepSize and a windowSize.
    In each window normalize coverage by its sum coverage to represent only shape,
    before calculating the Root Mean Squared Deviation (shape difference). 
    Returns a list shapeDiff of ordered RMSD track info spanning the whole trimmed chromosome,
    derSD is the derivative of shapeDiff, where the middle 'step' numbers of positions in each window will share the same value
    sumCov which is sum of coverage at two timepoints, diffCov which is the subtracted coverage, later - before
    TSS_sig which is the bool of whether the shapeDiff signal is a TSS signal
    derSD_peak which is the bool of whether each location in derSD is the local peak
    '''    
    def sumCov(readyData, winS, stepS):
        '''
        This function pre-calculates the sum of coverage values in all windows and store them sequentially in a list
        '''
        winCov = []
        for winLoc in range(0, len(readyData) - winS+1, stepS):
            winCov.append(sum(readyData[winLoc: winLoc + winS]))
        return winCov
    def rmse(list1, list2): 
        return np.sqrt(((list1 - list2)**2).mean())            
    import numpy as np
    listData1 = paired_time_strand_Data[0][chrN]
    listData2 = paired_time_strand_Data[1][chrN]
    listSum1 = sumCov(listData1, winSize, stepSize)
    listSum2 = sumCov(listData2, winSize, stepSize)
    shapeDiff = [0.0]*len(listData1) # Initiates shapeDiff to be returned
    for locC in range(len(listSum1)):
        if listSum1[locC]==0 and listSum2[locC]==0: # skip over coverage all 0 areas, not calculating RMSD
            continue        
        elif listSum1[locC]==0:
            tempList1 = [0] * winSize
            tempList2 = listData2[locC*stepSize: locC*stepSize+winSize]
            tempList2 = [x/listSum2[locC] for x in tempList2]  # Normalize shape of current window to 1
        elif listSum2[locC]==0:
            tempList2 = [0] * winSize
            tempList1 = listData1[locC*stepSize: locC*stepSize+winSize]
            tempList1 = [x/listSum1[locC] for x in tempList1] # Normalize shape of current window to 1
        else:
            tempList1 = listData1[locC*stepSize: locC*stepSize+winSize]
            tempList1 = [x/listSum1[locC] for x in tempList1]
            tempList2 = listData2[locC*stepSize: locC*stepSize+winSize]
            tempList2 = [x/listSum2[locC] for x in tempList2]
        RMSD = rmse(np.array(tempList1), np.array(tempList2)) 
        for x in (range(locC*stepSize+int((winSize-stepSize)/2),(locC+1)*stepSize+int((winSize-stepSize)/2))):
            shapeDiff[x] = RMSD    
    derSD = (np.diff(np.array(shapeDiff))).tolist() # Numerical derivative of the shape difference track
    derSD = [0] + derSD # fill 1 element in the beginning of this track with 0
    sumCov = [x+y for (x,y) in zip(listData1, listData2)]
    diffCov = [y-x for (x,y) in zip(listData1, listData2)]
    derData2 = (np.diff(np.array(listData2))).tolist() # Numerical derivative of the second time point track to determine TSS or TES
    derData2 = [0] + derData2 # fill 1 element in the beginning of this track with 0
    if strand =='P': 
        TSS_sig = [int(x>=0) for x in derData2] # TSS signal is only possible where later time track derivative is >= 0
    else:
        TSS_sig = [int(x<=0) for x in derData2] # the other way around for the reverse strand
    derSD_peak = [0]*len(derSD) 
    for i in range(2, len(derSD),5): # Go over each derSD location
        if derSD[i] >0:
            if derSD[i+5] < 0: 
                derSD_peak[int(i+2.5)]=1  # Go over the  positive - negative switch locations and assign the middle with peak signal
    return (shapeDiff, derSD, sumCov, diffCov, TSS_sig, derSD_peak)

def totalList2pdDF(pair_Name, total_chrN, total_pos, total_shapeDiff, total_derSD, total_sumCov, total_diffCov, total_TSS_sig, total_derSD_peak):
    '''
    This function takes in: 
    1) pair_Name, e.g. '00_vs_16'
    2-9) all categories of paired data on a certain chromosome and strand direction concatenated into one single big list
    Organize these information into a pandas array for each pair, with the following info as columns
    chr       pos       strand      shapeDiff      derSD       sumCov        diffCov        TSS_sig        derSD_peak
        chr - chromosome, pos - position, strand - strand,
        the rest abbreviations as in the function "calcShapeDiff"
    '''    
    structured_to_filter = {}
    import pandas as pd
    from collections import OrderedDict
    pair = [pair_Name+'_covP', pair_Name+'_covM']
    for (t_s_N) in pair:
        t_strand = [t_s_N[-1]]*len(total_shapeDiff[t_s_N])
        t_chr = total_chrN[t_s_N]
        t_pos = total_pos[t_s_N]
        t_shapeDiff = total_shapeDiff[t_s_N]
        t_derSD = total_derSD[t_s_N]
        t_sumCov = total_sumCov[t_s_N]
        t_diffCov = total_diffCov[t_s_N]
        t_TSS_sig = total_TSS_sig[t_s_N]
        t_derSD_peak = total_derSD_peak[t_s_N]
        t_s_N_Data = OrderedDict([ ('chr', t_chr), ('pos',  t_pos), ('strand', t_strand), ('shapeDiff', t_shapeDiff),  ('derSD', t_derSD) , ('sumCov', t_sumCov) , ('diffCov', t_diffCov) , ('TSS_sig', t_TSS_sig) , ('derSD_peak', t_derSD_peak) ])
        structured_to_filter[t_s_N] = pd.DataFrame.from_dict(t_s_N_Data)
    for PorM in structured_to_filter.keys():
        if 'finalDF' not in locals():
            finalDF = structured_to_filter[PorM]
        else:
            finalDF = finalDF.append(structured_to_filter[PorM])
    finalDF.index = range(len(finalDF))
    return finalDF

def loadAllAnno():
    '''
    Opens the S. cer gtf file for genes only. 
    Returns a dataframe Fin_gtf with the following gene annotations:
        chr locL (left boundary)    locR (right boundary)   PorM (P for + strand, M for - strand)   ID - ORF name
    '''
    import pandas as pd
    gtfList = pd.read_table('only_genes.gtf', delimiter='\t', header=None)
    cleaned_gtf=gtfList[[0,3,4,6,8]]
    ID = []
    for x in range(len(cleaned_gtf[8])):
        if len(cleaned_gtf[8][x].split(';')[2].split('gene='))==1:
            ID.append(cleaned_gtf[8][x].split(';')[0].split('ID=')[1])
        else:
            ID.append(cleaned_gtf[8][x].split(';')[2].split('gene=')[1])
    Fin_gtf= cleaned_gtf[[0,3,4,6]]
    Fin_gtf['ID']=pd.Series(ID).values
    Fin_gtf.columns = ['chr', 'locL', 'locR', 'PorM', 'ID']
    return Fin_gtf

def startPosSize(gene, GTFtable):
    '''
    Takes in a gene name (common name), and a GTFtable produced by loadAllAnno()
    Outputs the start position considering strand of the gene,
    and the size of that gene
    '''
    size = abs(int(GTFtable[GTFtable['ID']==gene]['locL'])-int(GTFtable[GTFtable['ID']==gene]['locR']))
    [strand]=list(GTFtable[GTFtable['ID']==gene]['PorM'])
    if strand=='+':
        [loc]=list(GTFtable[GTFtable['ID']==gene]['locL'])
    else:
        [loc]=list(GTFtable[GTFtable['ID']==gene]['locR'])
    return (loc, size)

##########################################################################################################
'''
before: 01
early: 02, 03 and 04 (when early meiotic transcripts are expressed)
late: 16, 17 and 18 (when most cells are just starting meiotic divisions)
'''
##########################################################################################################

chrNames = ["chrI", "chrII", "chrIII", "chrIV", "chrV", "chrVI", "chrVII", "chrVIII", "chrIX", "chrX", "chrXI", "chrXII", "chrXIII", "chrXIV", "chrXV", "chrXVI"]
#%% Calculates a list of smoothing window sizes with different sigmas and a certain probability, as well as the corresponding 1-D Gaussian KDE profile for each sigma.  
sigmas = [1,5,25,50,125]
prob = 0.995
(sig_WinSize, sig_KDE) = sig_WinSize_charts(sigmas, prob)
#%% Coverage of samples are imported and organized into a dictionary variable "finalData" 
finalData # {"Name_and_strand_of_sample": {"Some_chromosome": [list_of_coverage_along_the_chromosome]}} 


#%% Calculates cumulative KDEs (cumKDEs, which corresponds to the smoothed coverage) for every Name_and_strand_of_sample in finalData. 
sigma = 50
allCumKDEs = {}
for (t_s_N, t_s_D) in finalData.items():
    (name, data) = listCumKDEs(t_s_N, t_s_D, sig_WinSize, sig_KDE, sigma)
    allCumKDEs[name]=data


#%% Trims ends of smoothed coverage by chromosomes so that the trimmed coverage is the max int number of windows
window = 150 # Window size for later shape difference evalulation
step = 5 # Step size for later shape difference evalulation
readyCumKDEs={} # To store trimmed data
for (time_strand_KDE_Name,time_strand_KDE_Data) in allCumKDEs.items():
    readyCumKDEs[time_strand_KDE_Name+'_trimmed']={}
    for chrN in chrNames:
        readyCumKDEs[time_strand_KDE_Name+'_trimmed'][chrN]=prepChrDiff(time_strand_KDE_Data[chrN], window, step)


#%% Pairs data from readyCumKDEs (control vs meiotic) and obtain shapeDiff (shape difference), derSD (derivative of shapeDiff), sumCov (sum of coverage in both samples), diffCov (difference in coverage in both samples), TSS_sig (possible as TSS?), derSD_peak (peak locations from derSD) with calcShapeDiff
paired_t_s_N = [('01_covM_cumKDEs_trimmed','16_covM_cumKDEs_trimmed'), ('01_covP_cumKDEs_trimmed','16_covP_cumKDEs_trimmed'),('01_covM_cumKDEs_trimmed','17_covM_cumKDEs_trimmed'), ('01_covP_cumKDEs_trimmed','17_covP_cumKDEs_trimmed'), ('01_covM_cumKDEs_trimmed','18_covM_cumKDEs_trimmed'), ('01_covP_cumKDEs_trimmed','18_covP_cumKDEs_trimmed')] # pairing datapoints
shapeDiff_all = {}
derSD_all = {}
sumCov_all = {}
diffCov_all = {}
TSS_sig_all = {}
derSD_peak_all = {}

for eaPair in paired_t_s_N:
    N1 = eaPair[0]
    N2 = eaPair[1]
    pair_D = (readyCumKDEs[N1], readyCumKDEs[N2])
    pair_strand = N1.split('_')[1][-1]
    PairN = N1.split('_')[0]+'_vs_'+N2.split('_')[0]+'_'+N1.split('_')[1]
    #Initiate dics for storing chr tracks
    shapeDiff_all[PairN] = {}
    derSD_all[PairN] = {}
    sumCov_all[PairN] = {}
    diffCov_all[PairN] = {}
    TSS_sig_all[PairN] = {}
    derSD_peak_all[PairN] = {}
    for chrN in chrNames:
        (shapeDiff_all[PairN][chrN], derSD_all[PairN][chrN], sumCov_all[PairN][chrN], diffCov_all[PairN][chrN], TSS_sig_all[PairN][chrN], derSD_peak_all[PairN][chrN]) = calcShapeDiff(pair_strand, pair_D, chrN, window, step)


#%% Organize shapeDiff, derSD, sumCov, diffCov, TSS_sig, derSD_peak into structured data so that each time point is merged into 1 single ordered list by chromosome names 
chrNames = ["chrI", "chrII", "chrIII", "chrIV", "chrV", "chrVI", "chrVII", "chrVIII", "chrIX", "chrX", "chrXI", "chrXII", "chrXIII", "chrXIV", "chrXV", "chrXVI"]
all_list_total_chrN = {}
all_list_total_pos = {}   
all_list_total_shapeDiff = {}   

for (t_s_N) in shapeDiff_all.keys():
    all_list_total_chrN[t_s_N] = []
    all_list_total_pos[t_s_N] = [] 
    all_list_total_shapeDiff[t_s_N] = []
    for chrN in chrNames:
        for i in range(len(shapeDiff_all[t_s_N][chrN])):
            all_list_total_chrN[t_s_N].append(chrN)
            all_list_total_pos[t_s_N].append(i)
            all_list_total_shapeDiff[t_s_N].append(shapeDiff_all[t_s_N][chrN][i])
  
all_list_total_derSD = {}    
for (t_s_N, t_s_D) in shapeDiff_all.items():
    all_list_total_derSD[t_s_N] = []
    for chrN in chrNames:
        for i in t_s_D[chrN]:
            all_list_total_derSD[t_s_N].append(i)
            
all_list_total_sumCov = {}    
for (t_s_N, t_s_D) in sumCov_all.items():
    all_list_total_sumCov[t_s_N] = []
    for chrN in chrNames:
        for i in t_s_D[chrN]:
            all_list_total_sumCov[t_s_N].append(i)            

all_list_total_diffCov = {}
for (t_s_N, t_s_D) in diffCov_all.items():
    all_list_total_diffCov[t_s_N] = []
    for chrN in chrNames:
        for i in t_s_D[chrN]:
            all_list_total_diffCov[t_s_N].append(i)  

all_list_total_TSS_sig = {}
for (t_s_N, t_s_D) in TSS_sig_all.items():
    all_list_total_TSS_sig[t_s_N] = []
    for chrN in chrNames:
        for i in t_s_D[chrN]:
            all_list_total_TSS_sig[t_s_N].append(i)      
            
all_list_total_derSD_peak = {}
for (t_s_N, t_s_D) in derSD_peak_all.items():
    all_list_total_derSD_peak[t_s_N] = []
    for chrN in chrNames:
        for i in t_s_D[chrN]:
            all_list_total_derSD_peak[t_s_N].append(i)            


#%% For each meiotic_timepoint - control pair, organize the following information by column into a pandas array 
# chr       pos       strand      shapeDiff      derSD       sumCov        diffCov        TSS_sig        derSD_peak
totalPdDF = totalList2pdDF('01_vs_16', all_list_total_chrN, all_list_total_pos, all_list_total_shapeDiff, all_list_total_derSD, all_list_total_sumCov, all_list_total_diffCov, all_list_total_TSS_sig, all_list_total_derSD_peak) # Change this for different data pairs


#%% Filter this dataset based on the following criteria:  
# (1) the shape difference value at the TSS was required to be larger than median of all shape difference values; 
# (2) the RNA-seq signal was judged to be significant in that the sum of smoothed coverage of meiotic and control samples at the TSS was between the median and 95th percentile; and
# (3) the difference in signal between the meiotic and control sample at the TSS was required to be larger than 90th percentile. 
# only chromosomal positions where derSD are local peaks, and not potential TES peaks are kept.
import numpy as np
import statistics
medSD = statistics.median(totalPdDF['shapeDiff']) # Calculates median of all shape difference values
medSC = statistics.median(totalPdDF['sumCov']) # Calculates median of all sum of smoothed coverage values
SC95 = np.percentile(totalPdDF['sumCov'], 95) # Calculates the 95th percentile of all sum of smoothed coverage values
DC90 = np.percentile(totalPdDF['diffCov'], 90) # Calculates the 90th percentile of all difference between smoothed coverage values

med_9590_sig_Filtered = totalPdDF[(totalPdDF['shapeDiff'] > medSD) & (totalPdDF['sumCov'] > medSC) & (totalPdDF['sumCov'] < SC95) & (totalPdDF['diffCov'] >= DC90) & (totalPdDF['derSD_peak'] ==1 ) & (totalPdDF['TSS_sig'] ==1)] 


#%% Constructs TSS signal into contigs to define the boundaries, by scanning from the TSS position towards the 5' and 3' directions, until the difference in expression becomes lower than the 90th percentile. TSS redefined as the 5' location of each contig.  
withContigFiltered = med_9590_sig_Filtered.assign(contigL='', contigR='', sumDiffContig='')

for index, row in withContigFiltered.iterrows():
    leftB = 1
    rightB = 1
    leftBLoc = index
    rightBLoc = index+1 
    while leftB!=0: 
        if totalPdDF.loc[leftBLoc-1, 'diffCov'] < DC90: 
            leftB = 0
        else:
            leftBLoc -= 1
    while rightB!=0: 
        if totalPdDF.loc[rightBLoc, 'diffCov'] < DC90: 
            rightB = 0
        else:
            rightBLoc += 1
    withContigFiltered.loc[index, 'contigL'] = totalPdDF.loc[leftBLoc, 'pos']
    withContigFiltered.loc[index, 'contigR'] = totalPdDF.loc[rightBLoc, 'pos']
    withContigFiltered.loc[index, 'sumDiffContig'] = sum(totalPdDF.loc[list(range(leftBLoc,rightBLoc))]['diffCov'])- DC90* len(totalPdDF.loc[list(range(leftBLoc,rightBLoc))]['diffCov']) # subtract background (DC90*length)
    

#%% Combine contigs and keep only one beginning location for several peaks that are in the same contig
import pandas as pd
withContigFiltered['contigSize'] = withContigFiltered['contigR'] - withContigFiltered['contigL']

contigCombined = pd.DataFrame(columns=list(withContigFiltered.columns.values))
from collections import OrderedDict
uniqueScores = list(OrderedDict.fromkeys(withContigFiltered['sumDiffContig'].tolist()))
for i in uniqueScores:
    tempRows = withContigFiltered[withContigFiltered['sumDiffContig']==i]
    if len(tempRows) == 1:
        contigCombined = contigCombined.append(tempRows)
    else:
        if tempRows.iloc[0]['strand']=='P':
            contigCombined = contigCombined.append(tempRows.head(1))
        else:
            contigCombined = contigCombined.append(tempRows.tail(1))
contigCombined = contigCombined[contigCombined['contigSize']>50] # Requires contig size to be at least 50


#%% Go through contigCombined by rows, merge contigs that are in close proximity (those with less than 1 kb between 5’ boundaries) and similar expression levels (less than 3-fold variation of averaged difference of smoothed coverage) to each other into mergedNearContigs  
fin_gtf=loadAllAnno() # load genome annotation info

toMerge = contigCombined[['chr', 'strand', 'contigL', 'contigR', 'sumDiffContig', 'contigSize']] # keep only chr, strand, contigL, contigR, sumDiffContig, contigSize
toMerge['avrDiffContig'] = toMerge['sumDiffContig'] / toMerge['contigSize']
toMerge = toMerge[['chr', 'strand', 'contigL', 'contigR', 'contigSize', 'avrDiffContig' ]]

inMergeBranch = True
while inMergeBranch == True: # iterration until no longer enter the merge branch
    print('Beginning iter cycle')
    inMergeBranch = False
    # keep only chr, strand, contigL, contigR, sumDiffContig, contigSize, inOrf
    mergedNearContigs = pd.DataFrame(columns=list(toMerge.columns.values))
    flag = 0
    for index, row in toMerge.iterrows():
        if flag == 0:
            flag = 1 # skip first row
            continue
        rowNum = toMerge.index.get_loc(index)
        previousRow = toMerge.iloc[rowNum-1]
        if row['chr'] != previousRow['chr']:
            mergedNearContigs = mergedNearContigs.append(previousRow)        
        elif (int(row['contigL']) - int(previousRow['contigR'])) > 1000:
            mergedNearContigs= mergedNearContigs.append(previousRow)
        else:
            contig1vs2 = previousRow['avrDiffContig'] / row['avrDiffContig']
            if contig1vs2 >= 0.33 and contig1vs2 <=3: # Rows where signal difference less than 3 folds are merged
                inMergeBranch = True
                newrow = previousRow
                newrow.loc['contigR']= row['contigR']
                newrow.loc['contigSize'] = newrow['contigR']- newrow['contigL']
                newrow.loc['avrDiffContig'] = (previousRow['avrDiffContig']*previousRow['contigSize'] + row['avrDiffContig']*row['contigSize'])/ newrow['contigSize']
                mergedNearContigs= mergedNearContigs.append(newrow) # append and skip the next row
                flag = 0
            else:
                mergedNearContigs= mergedNearContigs.append(previousRow)
    toMerge = mergedNearContigs
    print('current contig number: %d' %len(toMerge))
    print('End of current iter')
mergedContigs = toMerge
mergedContigs.contigL = mergedContigs.contigL.astype(int)
mergedContigs.contigR = mergedContigs.contigR.astype(int)
mergedContigs.contigSize = mergedContigs.contigSize.astype(int)


#%% Calculates a confidence score for each contig and the ranking based on this score
mergedContigs['score']=mergedContigs['contigSize']*mergedContigs['avrDiffContig'] # confidence score: the averaged difference of smoothed coverage and the size of the contig
mergedContigs['scoreRank'] = mergedContigs['avrDiffContig'].rank(ascending = False)
mergedContigs.scoreRank = mergedContigs.scoreRank.astype(int) 


#%% Defines internal TSSs to be a specific gene 
inOrf = []
import numpy as np
for index, row in mergedContigs.iterrows():
    if row['strand']=='P':
        filtered_gtf = fin_gtf[(fin_gtf['chr']==row['chr']) & (fin_gtf['PorM']=='+')]
        rowInOrf = filtered_gtf[((filtered_gtf['locL'] +75) <= row['contigL']) & ((filtered_gtf['locR'] -75) >= row['contigL']) & ((((filtered_gtf['locR']-filtered_gtf['locL'])*0.15).astype(int)+filtered_gtf['locL'])<= row['contigL']) & ((((filtered_gtf['locR']-filtered_gtf['locL'])*0.85).astype(int)+filtered_gtf['locL'])>= row['contigL'])] # Requires that the 5’ boundary of the contig should be at least 75 nt away from the annotated gene boundaries 
    else:
        filtered_gtf = fin_gtf[(fin_gtf['chr']==row['chr']) & (fin_gtf['PorM']=='-')]
        rowInOrf = filtered_gtf[((filtered_gtf['locL'] +75) <= row['contigR']) & ((filtered_gtf['locR'] -75) >= row['contigR']) & ((((filtered_gtf['locR']-filtered_gtf['locL'])*0.15).astype(int)+filtered_gtf['locL'])<= row['contigR']) & ((((filtered_gtf['locR']-filtered_gtf['locL'])*0.85).astype(int)+filtered_gtf['locL'])>= row['contigR'])] # Requires that the 5’ boundary of the contig should be at least 75 nt away from the annotated gene boundaries
    if len(rowInOrf)==0:
        inOrf.append(np.nan)
    elif len(rowInOrf)==1:
        [tID] = (rowInOrf['ID']).values.tolist()
        inOrf.append(tID)
    else:
        inOrf.append('Multi')
mergedContigs['inOrf'] = pd.Series(inOrf).values
single_inOrf = mergedContigs[ ([y!='nan' for y in [str(x) for x in list(mergedContigs['inOrf'])]] ) & (mergedContigs['inOrf']!='Multi')] # Extract internal TSS targets


#%% After contig identification in all three meiotic samples was done, load all of them as variables, e.g. mergedContigs_01vs16, mergedContigs_01vs17, mergedContigs_01vs18
mergedContigs_01vs16 
mergedContigs_01vs17
mergedContigs_01vs18 # For early samples, use 01vs02, 01vs03, 01vs04


#%% Creates a variable named allContigs to pull contigs from all 3 time pairs together. Contigs that start around the same chromosomal positions are given the same contig ID
counter = 0
import pandas as pd
allContigs = pd.DataFrame(columns=['contigNum', 'chr', 'strand', '01vs16_Start', '01vs16_Size', '01vs16_Score', '01vs16_Rank','01vs16_inOrf' ,'01vs17_Start', '01vs17_Size', '01vs17_Score', '01vs17_Rank', '01vs17_inOrf','01vs18_Start', '01vs18_Size', '01vs18_Score', '01vs18_Rank', '01vs18_inOrf'])
listAllContigs = []

for index, row in mergedContigs_01vs16.iterrows():
    if row['strand'] == 'P':
        tempList = [counter, row['chr'], row['strand'], row['contigL'],row['contigSize'], row['score'], row['scoreRank'], row['inOrf']]
        tempList += [np.nan]*10
        listAllContigs.append(tempList)
        counter += 1
    else:
        tempList = [counter, row['chr'], row['strand'], row['contigR'],row['contigSize'], row['score'], row['scoreRank'], row['inOrf']]
        tempList += [np.nan]*10
        listAllContigs.append(tempList)
        counter += 1
allContigs = pd.DataFrame(listAllContigs,columns=['contigNum', 'chr', 'strand', '01vs16_Start', '01vs16_Size', '01vs16_Score', '01vs16_Rank','01vs16_inOrf' ,'01vs17_Start', '01vs17_Size', '01vs17_Score', '01vs17_Rank', '01vs17_inOrf','01vs18_Start', '01vs18_Size', '01vs18_Score', '01vs18_Rank', '01vs18_inOrf'])
oldAllContigs = allContigs

for index, row in mergedContigs_01vs17.iterrows(): 
    if row['strand'] == 'P':
        tempStart = row['contigL']
        tempSublist = oldAllContigs[(oldAllContigs['chr']== row['chr']) & (oldAllContigs['strand']== row['strand']) & (oldAllContigs['01vs16_Start'] <= tempStart +500 ) & (oldAllContigs['01vs16_Start'] >= tempStart - 500)]
        if len(tempSublist) ==0:
            newRow = [counter, row['chr'], row['strand']]
            newRow += [np.nan]*5
            newRow += [row['contigL'], row['contigSize'], row['score'], row['scoreRank'], row['inOrf']]
            newRow += [np.nan]*5
            # add row to allContigs, increase counter
            allContigs = allContigs.append(pd.Series(newRow, index=['contigNum', 'chr', 'strand', '01vs16_Start', '01vs16_Size', '01vs16_Score', '01vs16_Rank','01vs16_inOrf' ,'01vs17_Start', '01vs17_Size', '01vs17_Score', '01vs17_Rank', '01vs17_inOrf','01vs18_Start', '01vs18_Size', '01vs18_Score', '01vs18_Rank', '01vs18_inOrf']), ignore_index=True)
            counter += 1
        else:            
            if len(tempSublist) == 1:
                [tempIndex] = tempSublist.index.tolist()
            if len(tempSublist) >=2:
                print('More than 2 surroundings: %d' %len(tempSublist))
                # get the row with closest avrDiffContig value
                tempIndex = abs(tempSublist['01vs16_Score']/tempSublist['01vs16_Size'] - row['avrDiffContig'])[abs(tempSublist['01vs16_Score']/tempSublist['01vs16_Size'] - row['avrDiffContig'])==min(abs(tempSublist['01vs16_Score']/tempSublist['01vs16_Size'] - row['avrDiffContig']))].index[0]
            tempSublist.loc[tempIndex, '01vs17_Start'] = row['contigL']
            tempSublist.loc[tempIndex, '01vs17_Size'] = row['contigSize']
            tempSublist.loc[tempIndex, '01vs17_Score'] = row['score']
            tempSublist.loc[tempIndex, '01vs17_Rank'] = row['scoreRank']
            tempSublist.loc[tempIndex, '01vs17_inOrf'] = row['inOrf']
            allContigs.loc[tempIndex] = tempSublist.loc[tempIndex]
    else:
        tempStart = row['contigR']
        tempSublist = oldAllContigs[(oldAllContigs['chr']== row['chr']) & (oldAllContigs['strand']== row['strand']) & (oldAllContigs['01vs16_Start']  <= tempStart+500) & (oldAllContigs['01vs16_Start'] >= tempStart - 500)]
        if len(tempSublist) ==0:
            newRow = [counter, row['chr'], row['strand']]
            newRow += [np.nan]*5
            newRow += [row['contigR'], row['contigSize'], row['score'],row['scoreRank'], row['inOrf']]
            newRow += [np.nan]*5
            # add row to allContigs, increase counter
            allContigs = allContigs.append(pd.Series(newRow, index=['contigNum', 'chr', 'strand', '01vs16_Start', '01vs16_Size', '01vs16_Score', '01vs16_Rank','01vs16_inOrf' ,'01vs17_Start', '01vs17_Size', '01vs17_Score', '01vs17_Rank', '01vs17_inOrf','01vs18_Start', '01vs18_Size', '01vs18_Score', '01vs18_Rank', '01vs18_inOrf']), ignore_index=True)
            counter += 1 
        else:
            if len(tempSublist) == 1:
                [tempIndex] = tempSublist.index.tolist()
            if len(tempSublist) >=2:
                print('More than 2 surroundings: %d' %len(tempSublist))
                # get the row with closest avrDiffContig value
                tempIndex = abs(tempSublist['01vs16_Score']/tempSublist['01vs16_Size'] - row['avrDiffContig'])[abs(tempSublist['01vs16_Score']/tempSublist['01vs16_Size'] - row['avrDiffContig'])==min(abs(tempSublist['01vs16_Score']/tempSublist['01vs16_Size'] - row['avrDiffContig']))].index[0]               
            tempSublist.loc[tempIndex, '01vs17_Start'] = row['contigR']
            tempSublist.loc[tempIndex, '01vs17_Size'] = row['contigSize']
            tempSublist.loc[tempIndex, '01vs17_Score'] = row['score']
            tempSublist.loc[tempIndex, '01vs17_Rank'] = row['scoreRank']
            tempSublist.loc[tempIndex, '01vs17_inOrf'] = row['inOrf']
            allContigs.loc[tempIndex] = tempSublist.loc[tempIndex]

newSubAllContigs = allContigs[~np.isnan(allContigs['01vs16_Start'])]
only01vs17AllContigs = allContigs[np.isnan(allContigs['01vs16_Start'])]
for index, row in mergedContigs_01vs18.iterrows(): 
    if row['strand'] == 'P':
        tempStart = row['contigL']
        tempSublist = newSubAllContigs[(newSubAllContigs['chr']== row['chr']) & (newSubAllContigs['strand']== row['strand']) & (newSubAllContigs['01vs16_Start'] <= tempStart +500 ) & (newSubAllContigs['01vs16_Start'] >= tempStart - 500)]
        if len(tempSublist) ==0: # deals with cases where tempSublist2 has a lenth of 0，1， or >=2
            tempSublist2 = only01vs17AllContigs[(only01vs17AllContigs['chr']== row['chr']) & (only01vs17AllContigs['strand']== row['strand']) & (only01vs17AllContigs['01vs17_Start'] <= tempStart +500 ) & (only01vs17AllContigs['01vs17_Start'] >= tempStart - 500)]
            if len(tempSublist2) ==0:
                newRow = [counter, row['chr'], row['strand']]
                newRow += [np.nan]*10
                newRow += [row['contigL'], row['contigSize'], row['score'], row['scoreRank'], row['inOrf']]
                # add row to allContigs, increase counter
                allContigs = allContigs.append(pd.Series(newRow, index=['contigNum', 'chr', 'strand', '01vs16_Start', '01vs16_Size', '01vs16_Score', '01vs16_Rank','01vs16_inOrf' ,'01vs17_Start', '01vs17_Size', '01vs17_Score', '01vs17_Rank', '01vs17_inOrf','01vs18_Start', '01vs18_Size', '01vs18_Score', '01vs18_Rank', '01vs18_inOrf']), ignore_index=True)
                counter += 1 
            else:
                if len(tempSublist2)==1:
                    [tempIndex] = tempSublist2.index.tolist()
                if len(tempSublist2) >=2:    
                    print('More than 2 surroundings: %d' %len(tempSublist2))
                    # get the row with closest avrDiffContig value
                    tempIndex = abs(tempSublist2['01vs17_Score']/tempSublist2['01vs17_Size'] - row['avrDiffContig'])[abs(tempSublist2['01vs17_Score']/tempSublist2['01vs17_Size'] - row['avrDiffContig'])==min(abs(tempSublist2['01vs17_Score']/tempSublist2['01vs17_Size'] - row['avrDiffContig']))].index[0]
                tempSublist2.loc[tempIndex, '01vs18_Start'] = row['contigL']
                tempSublist2.loc[tempIndex, '01vs18_Size'] = row['contigSize']
                tempSublist2.loc[tempIndex, '01vs18_Score'] = row['score']
                tempSublist2.loc[tempIndex, '01vs18_Rank'] = row['scoreRank']
                tempSublist2.loc[tempIndex, '01vs18_inOrf'] = row['inOrf']
                allContigs.loc[tempIndex] = tempSublist2.loc[tempIndex]                        
        else:            
            if len(tempSublist) == 1:
                [tempIndex] = tempSublist.index.tolist()
            if len(tempSublist) >=2:
                print('More than 2 surroundings: %d' %len(tempSublist))
                # get the row with closest avrDiffContig value
                tempIndex = abs(tempSublist['01vs16_Score']/tempSublist['01vs16_Size'] - row['avrDiffContig'])[abs(tempSublist['01vs16_Score']/tempSublist['01vs16_Size'] - row['avrDiffContig'])==min(abs(tempSublist['01vs16_Score']/tempSublist['01vs16_Size'] - row['avrDiffContig']))].index[0]
            tempSublist.loc[tempIndex, '01vs18_Start'] = row['contigL']
            tempSublist.loc[tempIndex, '01vs18_Size'] = row['contigSize']
            tempSublist.loc[tempIndex, '01vs18_Score'] = row['score']
            tempSublist.loc[tempIndex, '01vs18_Rank'] = row['scoreRank']
            tempSublist.loc[tempIndex, '01vs18_inOrf'] = row['inOrf']
            allContigs.loc[tempIndex] = tempSublist.loc[tempIndex]
    else:
        tempStart = row['contigR']
        tempSublist = newSubAllContigs[(newSubAllContigs['chr']== row['chr']) & (newSubAllContigs['strand']== row['strand']) & (newSubAllContigs['01vs16_Start']  <= tempStart+500) & (newSubAllContigs['01vs16_Start'] >= tempStart - 500)]
        if len(tempSublist) ==0:
            tempSublist2 = only01vs17AllContigs[(only01vs17AllContigs['chr']== row['chr']) & (only01vs17AllContigs['strand']== row['strand']) & (only01vs17AllContigs['01vs17_Start'] <= tempStart +500 ) & (only01vs17AllContigs['01vs17_Start'] >= tempStart - 500)]
            if len(tempSublist2) ==0:
                newRow = [counter, row['chr'], row['strand']]
                newRow += [np.nan]*10
                newRow += [row['contigR'], row['contigSize'], row['score'],row['scoreRank'], row['inOrf']]
                # add row to allContigs, increase counter
                allContigs = allContigs.append(pd.Series(newRow, index=['contigNum', 'chr', 'strand', '01vs16_Start', '01vs16_Size', '01vs16_Score', '01vs16_Rank','01vs16_inOrf' ,'01vs17_Start', '01vs17_Size', '01vs17_Score', '01vs17_Rank', '01vs17_inOrf','01vs18_Start', '01vs18_Size', '01vs18_Score', '01vs18_Rank', '01vs18_inOrf']), ignore_index=True)
                counter += 1 
            else:
                if len(tempSublist2)==1:
                    [tempIndex] = tempSublist2.index.tolist()
                if len(tempSublist2) >=2:    
                    print('More than 2 surroundings: %d' %len(tempSublist2))
                    # get the row with closest avrDiffContig value
                    tempIndex = abs(tempSublist2['01vs17_Score']/tempSublist2['01vs17_Size'] - row['avrDiffContig'])[abs(tempSublist2['01vs17_Score']/tempSublist2['01vs17_Size'] - row['avrDiffContig'])==min(abs(tempSublist2['01vs17_Score']/tempSublist2['01vs17_Size'] - row['avrDiffContig']))].index[0]
                tempSublist2.loc[tempIndex, '01vs18_Start'] = row['contigR']
                tempSublist2.loc[tempIndex, '01vs18_Size'] = row['contigSize']
                tempSublist2.loc[tempIndex, '01vs18_Score'] = row['score']
                tempSublist2.loc[tempIndex, '01vs18_Rank'] = row['scoreRank']
                tempSublist2.loc[tempIndex, '01vs18_inOrf'] = row['inOrf']
                allContigs.loc[tempIndex] = tempSublist2.loc[tempIndex]                        
        else:
            if len(tempSublist) == 1:
                [tempIndex] = tempSublist.index.tolist()
            if len(tempSublist) >=2:
                print('More than 2 surroundings: %d' %len(tempSublist))
                # get the row with closest avrDiffContig value
                tempIndex = abs(tempSublist['01vs16_Score']/tempSublist['01vs16_Size'] - row['avrDiffContig'])[abs(tempSublist['01vs16_Score']/tempSublist['01vs16_Size'] - row['avrDiffContig'])==min(abs(tempSublist['01vs16_Score']/tempSublist['01vs16_Size'] - row['avrDiffContig']))].index[0]               
            tempSublist.loc[tempIndex, '01vs18_Start'] = row['contigR']
            tempSublist.loc[tempIndex, '01vs18_Size'] = row['contigSize']
            tempSublist.loc[tempIndex, '01vs18_Score'] = row['score']
            tempSublist.loc[tempIndex, '01vs18_Rank'] = row['scoreRank']
            tempSublist.loc[tempIndex, '01vs18_inOrf'] = row['inOrf']
            allContigs.loc[tempIndex] = tempSublist.loc[tempIndex]


#%% Add the following columns to the big table 'allContigs': dataPairs - the number of times the contig is identified in a sample-control data pair; timesInOrf - the number of times a contig is defined as internal to an ORF; orf2and3 - ORF name when the contig is internal to a specific gene twice or 3 times; annoStart - Start location of the ORF; annoSize - Size of the ORF
import collections
import numpy as np
fin_gtf=loadAllAnno()
allContigsAnnoStart = allContigs.assign(dataPairs='',timesInOrf='', orf2and3='', annoStart='',annoSize='')
for index, row in allContigsAnnoStart.iterrows(): 
    row.loc['dataPairs']=3-sum([np.isnan(row['01vs16_Start']),np.isnan(row['01vs17_Start']), np.isnan(row['01vs18_Start'])]) 
    tempList = list([str(row['01vs16_inOrf']), str(row['01vs17_inOrf']), str(row['01vs18_inOrf'])]) 
    counted = collections.Counter(tempList)
    if 'nan' in counted.keys():
        if len(counted) == 1:
            row.loc['timesInOrf']=0
            row.loc['orf2and3']=np.nan
            row.loc['annoStart']=np.nan
            row.loc['annoSize']=np.nan
        elif len(counted) ==2:
            del counted['nan']
            [x] =  list(counted.values())
            if x==2:
                [y] = list(counted.keys())
                row.loc['timesInOrf']=2
                row.loc['orf2and3']=y
                row.loc['annoStart']=startPosSize(y,fin_gtf)[0]
                row.loc['annoSize']=startPosSize(y,fin_gtf)[1]
            elif x==1:
                row.loc['timesInOrf']=1
                row.loc['orf2and3']=np.nan
                row.loc['annoStart']=np.nan
                row.loc['annoSize']=np.nan
        elif len(counted)==3:
            row.loc['timesInOrf']='other'
            row.loc['orf2and3']='multi'
            row.loc['annoStart']=np.nan
            row.loc['annoSize']=np.nan
    else:
        if len(counted) == 1:
            [y] = list(counted.keys())
            row.loc['timesInOrf']=3
            row.loc['orf2and3']=y
            row.loc['annoStart']=startPosSize(y,fin_gtf)[0]
            row.loc['annoSize']=startPosSize(y,fin_gtf)[1]
        elif len(counted)==2:
            for (key,value) in dict(counted).items():
                if value==2:
                    row.loc['timesInOrf']=2
                    row.loc['orf2and3']=key
                    row.loc['annoStart']=startPosSize(key,fin_gtf)[0]
                    row.loc['annoSize']=startPosSize(key,fin_gtf)[1]
        elif len(counted)==3:
            row.loc['timesInOrf']='other'
            row.loc['orf2and3']='multi'
            row.loc['annoStart']=np.nan
            row.loc['annoSize']=np.nan
    allContigsAnnoStart.loc[index]=row


#%% Add the following columns to the big table 'allContigs': avrRank - the averaged ranking of the contig from all sample-control pairs; startRange - the estimation of initiation range based on variations in TSS locations from all sample-control pairs; avrStartLoc = the estimation of initiation location of the contig by averaging the initiation location from all sample-control pairs; avrSize - the averaged contig size from all sample-control pairs; relStart - the start location of the averaged contig start site relative to the ORF that it is inside of. 
allContigsAnnoStart['avrRank'] = allContigsAnnoStart[['01vs02_Rank', '01vs03_Rank', '01vs04_Rank']].mean(axis=1) # Change this
allContigsAnnoStart['startRange'] = allContigsAnnoStart[['01vs02_Start', '01vs03_Start', '01vs04_Start']].max(axis=1) - allContigsAnnoStart[['01vs02_Start', '01vs03_Start', '01vs04_Start']].min(axis=1) # Change this
allContigsAnnoStart['avrStartLoc'] = round(allContigsAnnoStart[['01vs02_Start', '01vs03_Start', '01vs04_Start']].mean(axis=1)) # Change this
allContigsAnnoStart['avrSize'] = allContigsAnnoStart[['01vs02_Size', '01vs03_Size', '01vs04_Size']].mean(axis=1) # Change this
allContigsAnnoStart['relStart'] = abs(allContigsAnnoStart['avrStartLoc']-allContigsAnnoStart['annoStart'])

allContigsAnnoStart.ix[allContigsAnnoStart['dataPairs']<=1, 'startRange']=np.nan
allContigsAnnoStart.ix[allContigsAnnoStart['dataPairs']<=1, 'avrStartLoc']=np.nan
allContigsAnnoStart.ix[allContigsAnnoStart['dataPairs']<=1, 'avrSize']=np.nan
allContigsAnnoStart.ix[allContigsAnnoStart['dataPairs']<=1, 'relStart']=np.nan
allContigsAnnoStart.ix[allContigsAnnoStart['relStart']>allContigsAnnoStart['annoSize'], 'relStart']=np.nan

allContigs['avrRank']=allContigsAnnoStart['avrRank']
allContigs['dataPairs']=allContigsAnnoStart['dataPairs']
allContigs['timesInOrf']=allContigsAnnoStart['timesInOrf']
allContigs['orf2and3']=allContigsAnnoStart['orf2and3']
allContigs['avrSize']=allContigsAnnoStart['avrSize']
allContigs['startRange']=allContigsAnnoStart['startRange']
allContigs['avrStartLoc']=allContigsAnnoStart['avrStartLoc']
allContigs['annoStart']=allContigsAnnoStart['annoStart']
allContigs['annoSize']=allContigsAnnoStart['annoSize']
allContigs['relStart']=allContigsAnnoStart['relStart']


#%% Output the result complete table to csv
allContigs.to_csv('early_meiotic_data_pairs_sorted_by_Contig_Start_allInfo.csv', sep=',', encoding='utf-8') 
